# Supplementary material for: N-Methyl-4-(4-pivalamido­phenyl­sulfan­yl)picolinamide hemihydrate
Source: Acta Crystallogr Sect E Struct Rep Online. 2011 Apr 13;67(Pt 5):o1098. doi: 10.1107/S1600536811012268 (PMC3089303; doi:10.1107/S1600536811012268)
Supplement: Supplementary file 1 [file e-67-o1098-sup1.cif]

##############################################################################
#                                                                            #
# This CIF contains the data in a paper accepted for publication in          #
# Acta Crystallographica Section E. It conforms to the requirements of       #
# Notes for Authors for Acta Crystallographica Section E, and has been       #
# peer reviewed under the auspices of the IUCr Commission on Journals.       #
#                                                                            #
# Full details of the Crystallographic Information File format               #
# are given in the paper "The Crystallographic Information File (CIF):       #
# a New Standard Archive File for Crystallography" by S. R. Hall, F. H.      #
# Allen and I. D. Brown [Acta Cryst. (1991), A47, 655-685].                  #
#                                                                            #
# The current version of the core CIF dictionary is obtainable from          #
# ftp://ftp.iucr.org/pub/cif_core.dic.                                       #
#                                                                            #
# Software is freely available for graphical display of the structure(s)     #
# in this CIF. For information consult the CIF software page                 #
# http://www.iucr.org/resources/cif/software.                                #
#                                                                            #
# This file may be used for bona fide research purposes within the           #
# scientific community so long as proper attribution is given to the journal # 
# article from which it was obtained.                                        #
#                                                                            #
##############################################################################
data_I
_audit_creation_method     SHELXL-97
_chemical_name_systematic
;
4-{[4-(2,2-dimethylpropanamido)phenyl]sulfanyl}-<i>N</i>-methylpyridine-
2-carboxamide hemihydrate
;
_chemical_name_common
;
<i>N</i>-Methyl-4-(4-pivalamidophenylsulfanyl)picolinamide hemihydrate
;
_chemical_formula_moiety     'C18 H21 N3 O2 S, 0.5(H2 O)'
_chemical_formula_sum     'C36 H44 N6 O5 S2'
_chemical_formula_iupac     'C18 H21 N3 O2 S, 0.5H2 O'
_chemical_formula_weight     352.46
_chemical_melting_point     ?
_symmetry_cell_setting     monoclinic
_symmetry_space_group_name_H-M     'C 2/c'
_symmetry_space_group_name_Hall     '-C 2yc'
loop_
    _space_group_symop_id
    _space_group_symop_operation_xyz
    1 'x, y, z'
    2 '-x, y, -z+1/2'
    3 'x+1/2, y+1/2, z'
    4 '-x+1/2, y+1/2, -z+1/2'
    5 '-x, -y, -z'
    6 'x, -y, z-1/2'
    7 '-x+1/2, -y+1/2, -z'
    8 'x+1/2, -y+1/2, z-1/2'
_cell_length_a     12.7413(4)
_cell_length_b     17.5056(8)
_cell_length_c     17.1978(6)
_cell_angle_alpha     90.00
_cell_angle_beta     108.632(4)
_cell_angle_gamma     90.00
_cell_volume     3634.8(2)
_cell_formula_units_Z     8
_cell_measurement_reflns_used     4009
_cell_measurement_theta_min     3.20
_cell_measurement_theta_max     28.94
_cell_measurement_temperature     293(2)
_exptl_crystal_description     block
_exptl_crystal_colour     colourless
_exptl_crystal_size_max     0.24
_exptl_crystal_size_mid     0.22
_exptl_crystal_size_min     0.18
_exptl_crystal_density_diffrn     1.288
_exptl_crystal_density_meas     ?
_exptl_crystal_density_method     'not measured'
_exptl_crystal_F_000     1496
_exptl_absorpt_coefficient_mu     0.196
_exptl_absorpt_correction_type     multi-scan
_exptl_absorpt_process_details
;
(CrysAlis PRO; Oxford Diffraction, 2010)
;
_exptl_absorpt_correction_T_min     0.966
_exptl_absorpt_correction_T_max     1.000
_exptl_special_details
;
CrysAlisPro, Oxford Diffraction Ltd. (version 1.171.33.66).
Empirical absorption correction using spherical harmonics,
implemented in SCALE3 ABSPACK scaling algorithm.
;
_diffrn_ambient_temperature     293.0
_diffrn_radiation_type     'Mo K\a'
_diffrn_radiation_wavelength     0.7107
_diffrn_radiation_source     'fine-focus sealed tube'
_diffrn_radiation_monochromator     graphite
_diffrn_measurement_device_type     'Oxford Diffraction Xcalibur Eos'
_diffrn_measurement_method     '\w scans'
_diffrn_detector_area_resol_mean     16.0874
_diffrn_reflns_number     3714
_diffrn_reflns_av_R_equivalents     0.0000
_diffrn_reflns_av_sigmaI/netI     0.0340
_diffrn_reflns_theta_min     3.37
_diffrn_reflns_theta_max     26.37
_diffrn_reflns_theta_full     26.37
_diffrn_measured_fraction_theta_max     0.997
_diffrn_measured_fraction_theta_full     0.997
_diffrn_reflns_limit_h_min     -15
_diffrn_reflns_limit_h_max     15
_diffrn_reflns_limit_k_min     0
_diffrn_reflns_limit_k_max     21
_diffrn_reflns_limit_l_min     0
_diffrn_reflns_limit_l_max     21
_diffrn_standards_number     ?
_diffrn_standards_interval_count     ?
_diffrn_standards_interval_time     ?
_diffrn_standards_decay_%     ?
_refine_special_details
;
Refinement of <i>F</i>^2^ against ALL reflections. The weighted <i>R</i>-factor
<i>wR</i> and goodness of fit <i>S</i> are based on <i>F</i>^2^, conventional
<i>R</i>-factors <i>R</i> are based on <i>F</i>, with <i>F</i> set to zero for
negative <i>F</i>^2^. The threshold expression of <i>F</i>^2^ >
\s(<i>F</i>^2^) is used only for calculating <i>R</i>-factors(gt) <i>etc</i>.
and is not relevant to the choice of reflections for refinement.
<i>R</i>-factors based on <i>F</i>^2^ are statistically about twice as large
as those based on <i>F</i>, and <i>R</i>- factors based on ALL data will be
even larger.
;
_reflns_number_total     3714
_reflns_number_gt     2498
_reflns_threshold_expression     I>2sigma(I)
_refine_ls_structure_factor_coef     Fsqd
_refine_ls_matrix_type     full
_refine_ls_R_factor_all     0.0614
_refine_ls_R_factor_gt     0.0401
_refine_ls_wR_factor_gt     0.1060
_refine_ls_wR_factor_ref     0.1108
_refine_ls_goodness_of_fit_ref     0.964
_refine_ls_restrained_S_all     0.964
_refine_ls_number_reflns     3714
_refine_ls_number_parameters     238
_refine_ls_number_restraints     0
_refine_ls_hydrogen_treatment     mixed
_refine_ls_weighting_scheme     calc
_refine_ls_weighting_details
                      'w=1/[\s^2^(Fo^2^)+(0.0661P)^2^] where P=(Fo^2^+2Fc^2^)/3'
_atom_sites_solution_hydrogens     geom
_atom_sites_solution_primary     direct
_atom_sites_solution_secondary     difmap
_refine_ls_shift/su_max     0.001
_refine_ls_shift/su_mean     0.000
_refine_diff_density_max     0.246
_refine_diff_density_min     -0.206
_refine_ls_extinction_method     none
_refine_ls_extinction_coef     ?
loop_
    _atom_type_symbol
    _atom_type_description
    _atom_type_scat_dispersion_real
    _atom_type_scat_dispersion_imag
    _atom_type_scat_source
    'C' 'C' 0.0033 0.0016
                         'International Tables Vol C Tables 4.2.6.8 and 6.1.1.4'
    'H' 'H' 0.0000 0.0000
                         'International Tables Vol C Tables 4.2.6.8 and 6.1.1.4'
    'O' 'O' 0.0106 0.0060
                         'International Tables Vol C Tables 4.2.6.8 and 6.1.1.4'
    'N' 'N' 0.0061 0.0033
                         'International Tables Vol C Tables 4.2.6.8 and 6.1.1.4'
    'S' 'S' 0.1246 0.1234
                         'International Tables Vol C Tables 4.2.6.8 and 6.1.1.4'
_computing_data_collection
;
CrysAlis PRO (Oxford Diffraction, 2010)
;
_computing_cell_refinement
;
CrysAlis PRO (Oxford Diffraction, 2010)
;
_computing_data_reduction
;
CrysAlis PRO (Oxford Diffraction, 2010)
;
_computing_structure_solution     'SHELXS97 (Sheldrick, 2008)'
_computing_structure_refinement     'SHELXL97 (Sheldrick, 2008)'
_computing_molecular_graphics
;
OLEX2 (Dolomanov <i>et al.</i>, 2009) and Mercury (Macrae <i>et al.</i>,
2006)
;
_computing_publication_material
;
OLEX2 (Dolomanov <i>et al.</i>, 2009)
;
loop_
    _atom_site_type_symbol
    _atom_site_label
    _atom_site_fract_x
    _atom_site_fract_y
    _atom_site_fract_z
    _atom_site_U_iso_or_equiv
    _atom_site_adp_type
    _atom_site_calc_flag
    _atom_site_refinement_flags
    _atom_site_occupancy
    _atom_site_symmetry_multiplicity
    _atom_site_disorder_assembly
    _atom_site_disorder_group
    S S1 0.61494(4) 0.59213(4) 0.36246(3) 0.0608(2) Uani d . 1 1 . .
    O O1 1.13699(9) 0.68403(8) 0.59009(7) 0.0587(4) Uani d . 1 1 . .
    O O2 0.18072(9) 0.62917(8) 0.30133(7) 0.0501(3) Uani d . 1 1 . .
    N N1 1.04402(11) 0.59473(9) 0.63584(9) 0.0426(4) Uani d . 1 1 . .
    N N2 0.36966(11) 0.62678(10) 0.50293(8) 0.0467(4) Uani d . 1 1 . .
    N N3 0.15906(11) 0.66751(9) 0.42051(9) 0.0437(4) Uani d . 1 1 . .
    C C1 1.33721(15) 0.64847(17) 0.70547(13) 0.0802(8) Uani d . 1 1 . .
    H H1B 1.3331 0.6977 0.6800 0.120 Uiso calc R 1 1 . .
    H H1A 1.3476 0.6098 0.6690 0.120 Uiso calc R 1 1 . .
    H H1C 1.3984 0.6476 0.7556 0.120 Uiso calc R 1 1 . .
    C C2 1.23823(17) 0.55645(13) 0.76612(13) 0.0702(7) Uani d . 1 1 . .
    H H2C 1.3062 0.5537 0.8111 0.105 Uiso calc R 1 1 . .
    H H2A 1.2368 0.5165 0.7276 0.105 Uiso calc R 1 1 . .
    H H2B 1.1767 0.5505 0.7864 0.105 Uiso calc R 1 1 . .
    C C3 1.2132(2) 0.69544(16) 0.78024(13) 0.0901(8) Uani d . 1 1 . .
    H H3C 1.2060 0.7439 0.7528 0.135 Uiso calc R 1 1 . .
    H H3D 1.2756 0.6969 0.8296 0.135 Uiso calc R 1 1 . .
    H H3B 1.1471 0.6850 0.7938 0.135 Uiso calc R 1 1 . .
    C C4 1.23043(13) 0.63306(10) 0.72414(10) 0.0412(4) Uani d . 1 1 . .
    C C5 1.13433(13) 0.63957(11) 0.64372(10) 0.0397(4) Uani d . 1 1 . .
    C C6 0.94575(12) 0.59550(10) 0.56813(10) 0.0382(4) Uani d . 1 1 . .
    C C7 0.89869(14) 0.66307(11) 0.53038(11) 0.0458(4) Uani d . 1 1 . .
    H H7 0.9337 0.7095 0.5478 0.055 Uiso calc R 1 1 . .
    C C8 0.79980(14) 0.66091(12) 0.46693(10) 0.0481(5) Uani d . 1 1 . .
    H H8 0.7689 0.7062 0.4415 0.058 Uiso calc R 1 1 . .
    C C9 0.74604(13) 0.59274(12) 0.44062(10) 0.0446(5) Uani d . 1 1 . .
    C C10 0.79331(13) 0.52514(12) 0.47770(10) 0.0479(5) Uani d . 1 1 . .
    H H10 0.7582 0.4787 0.4601 0.058 Uiso calc R 1 1 . .
    C C11 0.89264(13) 0.52707(11) 0.54086(10) 0.0444(4) Uani d . 1 1 . .
    H H11 0.9243 0.4816 0.5654 0.053 Uiso calc R 1 1 . .
    C C12 0.52341(13) 0.60419(10) 0.41985(10) 0.0399(4) Uani d . 1 1 . .
    C C13 0.41182(12) 0.61603(10) 0.37742(9) 0.0381(4) Uani d . 1 1 . .
    H H13 0.3863 0.6161 0.3204 0.046 Uiso calc R 1 1 . .
    C C14 0.34005(12) 0.62763(10) 0.42101(9) 0.0366(4) Uani d . 1 1 . .
    C C15 0.47617(14) 0.61313(12) 0.54174(11) 0.0559(5) Uani d . 1 1 . .
    H H15 0.4987 0.6107 0.5987 0.067 Uiso calc R 1 1 . .
    C C16 0.55535(14) 0.60244(12) 0.50456(10) 0.0507(5) Uani d . 1 1 . .
    H H16 0.6289 0.5942 0.5356 0.061 Uiso calc R 1 1 . .
    C C17 0.21897(12) 0.64171(10) 0.37579(10) 0.0382(4) Uani d . 1 1 . .
    C C18 0.04265(13) 0.68624(11) 0.38587(11) 0.0509(5) Uani d . 1 1 . .
    H H18B 0.0278 0.7041 0.3306 0.076 Uiso calc R 1 1 . .
    H H18C 0.0240 0.7254 0.4183 0.076 Uiso calc R 1 1 . .
    H H18A -0.0010 0.6415 0.3858 0.076 Uiso calc R 1 1 . .
    H H3A 0.1891(14) 0.6747(11) 0.4720(11) 0.051(5) Uiso d . 1 1 . .
    H H1 1.0476(15) 0.5594(11) 0.6705(11) 0.056(6) Uiso d . 1 1 . .
    H H3 0.9464(16) 0.4381(12) 0.7371(14) 0.072(7) Uiso d . 1 1 . .
    O O3 1.0000 0.47126(12) 0.7500 0.0502(5) Uani d S 1 2 . .
loop_
    _atom_site_aniso_label
    _atom_site_aniso_U_11
    _atom_site_aniso_U_22
    _atom_site_aniso_U_33
    _atom_site_aniso_U_12
    _atom_site_aniso_U_13
    _atom_site_aniso_U_23
    S1 0.0340(2) 0.1137(5) 0.0331(2) 0.0111(3) 0.00870(18) 0.0027(3)
    O1 0.0487(7) 0.0767(10) 0.0474(7) -0.0134(7) 0.0109(6) 0.0197(7)
    O2 0.0346(6) 0.0727(9) 0.0386(7) -0.0011(6) 0.0059(5) -0.0086(6)
    N1 0.0340(7) 0.0498(10) 0.0401(8) -0.0034(7) 0.0061(6) 0.0113(8)
    N2 0.0369(7) 0.0677(11) 0.0349(8) -0.0007(7) 0.0106(6) -0.0011(7)
    N3 0.0350(7) 0.0564(10) 0.0389(8) 0.0019(7) 0.0107(7) -0.0019(7)
    C1 0.0398(10) 0.134(2) 0.0608(13) -0.0199(12) 0.0076(10) 0.0188(14)
    C2 0.0557(11) 0.0722(16) 0.0628(13) -0.0126(11) -0.0090(10) 0.0177(12)
    C3 0.105(2) 0.100(2) 0.0551(14) 0.0152(16) 0.0122(14) -0.0235(13)
    C4 0.0380(9) 0.0493(11) 0.0338(9) -0.0092(8) 0.0082(7) -0.0009(8)
    C5 0.0370(9) 0.0459(11) 0.0375(9) -0.0023(8) 0.0139(7) 0.0013(8)
    C6 0.0308(8) 0.0478(11) 0.0370(9) 0.0005(8) 0.0121(7) 0.0052(8)
    C7 0.0409(9) 0.0453(11) 0.0507(10) 0.0015(8) 0.0138(8) 0.0057(9)
    C8 0.0416(9) 0.0563(12) 0.0475(10) 0.0138(9) 0.0159(8) 0.0157(9)
    C9 0.0300(8) 0.0690(13) 0.0352(9) 0.0052(9) 0.0108(7) 0.0052(9)
    C10 0.0386(9) 0.0567(13) 0.0458(10) -0.0040(9) 0.0098(8) -0.0017(9)
    C11 0.0368(9) 0.0451(11) 0.0471(10) 0.0023(8) 0.0073(8) 0.0090(8)
    C12 0.0323(8) 0.0511(11) 0.0347(9) 0.0008(7) 0.0083(7) -0.0002(8)
    C13 0.0326(8) 0.0485(11) 0.0295(8) -0.0005(7) 0.0048(7) -0.0007(7)
    C14 0.0323(8) 0.0392(10) 0.0351(9) -0.0035(7) 0.0065(7) -0.0043(8)
    C15 0.0404(9) 0.0945(17) 0.0300(9) 0.0005(10) 0.0071(7) 0.0001(9)
    C16 0.0340(8) 0.0802(15) 0.0331(9) 0.0042(9) 0.0042(7) 0.0015(9)
    C17 0.0315(8) 0.0397(10) 0.0422(10) -0.0042(7) 0.0102(7) -0.0014(8)
    C18 0.0380(9) 0.0586(13) 0.0585(12) 0.0060(9) 0.0189(8) 0.0009(10)
    O3 0.0371(10) 0.0505(12) 0.0565(11) 0.000 0.0056(9) 0.000
_geom_special_details
;
All e.s.d.'s (except the e.s.d. in the dihedral angle between two l.s. planes)
are estimated using the full covariance matrix. The cell e.s.d.'s are taken
into account individually in the estimation of e.s.d.'s in distances, angles
and torsion angles; correlations between e.s.d.'s in cell parameters are only
used when they are defined by crystal symmetry. An approximate (isotropic)
treatment of cell e.s.d.'s is used for estimating e.s.d.'s involving l.s.
planes.
;
loop_
    _geom_bond_atom_site_label_1
    _geom_bond_atom_site_label_2
    _geom_bond_site_symmetry_2
    _geom_bond_distance
    _geom_bond_publ_flag
    S1 C9 . 1.7783(16) ?
    S1 C12 . 1.7646(17) ?
    O1 C5 . 1.215(2) ?
    O2 C17 . 1.2355(18) ?
    N1 C5 . 1.364(2) ?
    N1 C6 . 1.412(2) ?
    N1 H1 . 0.850(19) ?
    N2 C14 . 1.337(2) ?
    N2 C15 . 1.329(2) ?
    N3 C17 . 1.324(2) ?
    N3 C18 . 1.448(2) ?
    N3 H3A . 0.854(18) ?
    C1 H1B . 0.9600 ?
    C1 H1A . 0.9600 ?
    C1 H1C . 0.9600 ?
    C1 C4 . 1.519(2) ?
    C2 H2C . 0.9600 ?
    C2 H2A . 0.9600 ?
    C2 H2B . 0.9600 ?
    C2 C4 . 1.511(3) ?
    C3 H3C . 0.9600 ?
    C3 H3D . 0.9600 ?
    C3 H3B . 0.9600 ?
    C3 C4 . 1.519(3) ?
    C4 C5 . 1.531(2) ?
    C6 C7 . 1.390(2) ?
    C6 C11 . 1.382(2) ?
    C7 H7 . 0.9300 ?
    C7 C8 . 1.379(2) ?
    C8 H8 . 0.9300 ?
    C8 C9 . 1.378(3) ?
    C9 C10 . 1.387(3) ?
    C10 H10 . 0.9300 ?
    C10 C11 . 1.380(2) ?
    C11 H11 . 0.9300 ?
    C12 C13 . 1.391(2) ?
    C12 C16 . 1.382(2) ?
    C13 H13 . 0.9300 ?
    C13 C14 . 1.370(2) ?
    C14 C17 . 1.510(2) ?
    C15 H15 . 0.9300 ?
    C15 C16 . 1.369(2) ?
    C16 H16 . 0.9300 ?
    C18 H18B . 0.9600 ?
    C18 H18C . 0.9600 ?
    C18 H18A . 0.9600 ?
    O3 H3 . 0.87(2) ?
loop_
    _geom_angle_atom_site_label_1
    _geom_angle_atom_site_label_2
    _geom_angle_atom_site_label_3
    _geom_angle_site_symmetry_1
    _geom_angle_site_symmetry_3
    _geom_angle
    _geom_angle_publ_flag
    O1 C5 N1 . . 121.37(15) ?
    O1 C5 C4 . . 121.67(15) ?
    O2 C17 N3 . . 123.57(14) ?
    O2 C17 C14 . . 120.31(14) ?
    N1 C5 C4 . . 116.93(14) ?
    N2 C14 C13 . . 124.18(14) ?
    N2 C14 C17 . . 116.27(14) ?
    N2 C15 H15 . . 117.4 ?
    N2 C15 C16 . . 125.22(16) ?
    N3 C17 C14 . . 116.12(14) ?
    N3 C18 H18B . . 109.5 ?
    N3 C18 H18C . . 109.5 ?
    N3 C18 H18A . . 109.5 ?
    C1 C4 C3 . . 109.12(19) ?
    C1 C4 C5 . . 107.93(13) ?
    H1B C1 H1A . . 109.5 ?
    H1B C1 H1C . . 109.5 ?
    H1A C1 H1C . . 109.5 ?
    C2 C4 C1 . . 109.39(17) ?
    C2 C4 C3 . . 109.59(18) ?
    C2 C4 C5 . . 114.16(14) ?
    H2C C2 H2A . . 109.5 ?
    H2C C2 H2B . . 109.5 ?
    H2A C2 H2B . . 109.5 ?
    C3 C4 C5 . . 106.51(15) ?
    H3C C3 H3D . . 109.5 ?
    H3C C3 H3B . . 109.5 ?
    H3D C3 H3B . . 109.5 ?
    C4 C1 H1B . . 109.5 ?
    C4 C1 H1A . . 109.5 ?
    C4 C1 H1C . . 109.5 ?
    C4 C2 H2C . . 109.5 ?
    C4 C2 H2A . . 109.5 ?
    C4 C2 H2B . . 109.5 ?
    C4 C3 H3C . . 109.5 ?
    C4 C3 H3D . . 109.5 ?
    C4 C3 H3B . . 109.5 ?
    C5 N1 C6 . . 125.06(15) ?
    C5 N1 H1 . . 119.7(13) ?
    C6 N1 H1 . . 114.8(13) ?
    C6 C7 H7 . . 120.2 ?
    C6 C11 H11 . . 119.5 ?
    C7 C6 N1 . . 122.01(16) ?
    C7 C8 H8 . . 119.5 ?
    C8 C7 C6 . . 119.68(17) ?
    C8 C7 H7 . . 120.2 ?
    C8 C9 S1 . . 120.11(14) ?
    C8 C9 C10 . . 119.37(15) ?
    C9 C8 C7 . . 121.07(16) ?
    C9 C8 H8 . . 119.5 ?
    C9 C10 H10 . . 120.2 ?
    C10 C9 S1 . . 120.48(15) ?
    C10 C11 C6 . . 120.98(16) ?
    C10 C11 H11 . . 119.5 ?
    C11 C6 N1 . . 118.74(15) ?
    C11 C6 C7 . . 119.20(15) ?
    C11 C10 C9 . . 119.68(17) ?
    C11 C10 H10 . . 120.2 ?
    C12 S1 C9 . . 101.86(7) ?
    C12 C13 H13 . . 120.5 ?
    C12 C16 H16 . . 120.8 ?
    C13 C12 S1 . . 118.16(12) ?
    C13 C14 C17 . . 119.55(14) ?
    C14 C13 C12 . . 118.96(14) ?
    C14 C13 H13 . . 120.5 ?
    C15 N2 C14 . . 115.50(14) ?
    C15 C16 C12 . . 118.47(15) ?
    C15 C16 H16 . . 120.8 ?
    C16 C12 S1 . . 124.21(12) ?
    C16 C12 C13 . . 117.62(15) ?
    C16 C15 H15 . . 117.4 ?
    C17 N3 C18 . . 122.88(15) ?
    C17 N3 H3A . . 120.1(12) ?
    C18 N3 H3A . . 117.0(12) ?
    H18B C18 H18C . . 109.5 ?
    H18B C18 H18A . . 109.5 ?
    H18C C18 H18A . . 109.5 ?
loop_
    _geom_torsion_atom_site_label_1
    _geom_torsion_atom_site_label_2
    _geom_torsion_atom_site_label_3
    _geom_torsion_atom_site_label_4
    _geom_torsion_site_symmetry_1
    _geom_torsion_site_symmetry_2
    _geom_torsion_site_symmetry_3
    _geom_torsion_site_symmetry_4
    _geom_torsion
    _geom_torsion_publ_flag
    S1 C9 C10 C11 . . . . -176.99(13) ?
    S1 C12 C13 C14 . . . . -178.20(13) ?
    S1 C12 C16 C15 . . . . 179.54(16) ?
    N1 C6 C7 C8 . . . . -176.92(15) ?
    N1 C6 C11 C10 . . . . 176.57(15) ?
    N2 C14 C17 O2 . . . . -166.19(16) ?
    N2 C14 C17 N3 . . . . 13.7(2) ?
    N2 C15 C16 C12 . . . . -1.4(3) ?
    C1 C4 C5 O1 . . . . -32.9(2) ?
    C1 C4 C5 N1 . . . . 148.93(18) ?
    C2 C4 C5 O1 . . . . -154.74(18) ?
    C2 C4 C5 N1 . . . . 27.1(2) ?
    C3 C4 C5 O1 . . . . 84.2(2) ?
    C3 C4 C5 N1 . . . . -94.0(2) ?
    C5 N1 C6 C7 . . . . -41.0(2) ?
    C5 N1 C6 C11 . . . . 141.63(17) ?
    C6 N1 C5 O1 . . . . -1.4(3) ?
    C6 N1 C5 C4 . . . . 176.82(15) ?
    C6 C7 C8 C9 . . . . 0.6(3) ?
    C7 C6 C11 C10 . . . . -0.9(3) ?
    C7 C8 C9 S1 . . . . 176.56(13) ?
    C7 C8 C9 C10 . . . . -1.1(3) ?
    C8 C9 C10 C11 . . . . 0.7(3) ?
    C9 S1 C12 C13 . . . . 172.12(14) ?
    C9 S1 C12 C16 . . . . -8.07(19) ?
    C9 C10 C11 C6 . . . . 0.3(3) ?
    C11 C6 C7 C8 . . . . 0.4(3) ?
    C12 S1 C9 C8 . . . . -87.13(15) ?
    C12 S1 C9 C10 . . . . 90.55(15) ?
    C12 C13 C14 N2 . . . . -1.5(3) ?
    C12 C13 C14 C17 . . . . 179.11(15) ?
    C13 C12 C16 C15 . . . . -0.6(3) ?
    C13 C14 C17 O2 . . . . 13.2(2) ?
    C13 C14 C17 N3 . . . . -166.83(16) ?
    C14 N2 C15 C16 . . . . 1.9(3) ?
    C15 N2 C14 C13 . . . . -0.4(3) ?
    C15 N2 C14 C17 . . . . 178.99(17) ?
    C16 C12 C13 C14 . . . . 2.0(2) ?
    C18 N3 C17 O2 . . . . -2.2(3) ?
    C18 N3 C17 C14 . . . . 177.90(15) ?
loop_
    _geom_hbond_atom_site_label_D
    _geom_hbond_atom_site_label_H
    _geom_hbond_atom_site_label_A
    _geom_hbond_site_symmetry_A
    _geom_hbond_distance_DH
    _geom_hbond_distance_HA
    _geom_hbond_distance_DA
    _geom_hbond_angle_DHA
    N3 H3A O1 1_455 0.854(18) 2.335(18) 3.0317(19) 139.0(15)
    O3 H3 O2 5_666 0.87(2) 1.94(2) 2.8059(18) 174.2
    N1 H1 O3 . 0.850(19) 2.269(19) 3.089(2) 162.3(18)
data_global
_journal_date_recd_electronic     2011-02-22
_journal_date_accepted     2011-04-02
_journal_name_full     'Acta Crystallographica, Section E'
_journal_year     2011
_journal_volume     67
_journal_issue      5
_journal_page_first     o1098
_journal_page_last     o1098
_journal_paper_category     QO
_journal_coeditor_code     ZQ2092
_publ_contact_author_name     'Luo-Ting Yu'
_publ_contact_author_address
;
State Key Laboratory of Biotherapy and Cancer Center, West China Hospital,
West China Medical School, Sichuan University, Chengdu 610041, People's
Republic of China
;
_publ_contact_author_email     yuluot@scu.edu.cn
_publ_contact_author_fax     '86-28-85503301'
_publ_contact_author_phone     '86-28-85503817'
_publ_section_title
;
<i>N</i>-Methyl-4-(4-pivalamidophenylsulfanyl)picolinamide hemihydrate
;
loop_
    _publ_author_name
    _publ_author_footnote
    _publ_author_address
    'Ting-Hong Ye' .
; State Key Laboratory of Biotherapy and Cancer Center
  West China Hospital
  West China Medical School
  Sichuan University
  Chengdu 610041
  People's Republic of China
;
    'Ting-Ting Huang' .
; State Key Laboratory of Biotherapy and Cancer Center
  West China Hospital
  West China Medical School
  Sichuan University
  Chengdu 610041
  People's Republic of China
;
    'Yao-Jie Shi' .
; State Key Laboratory of Biotherapy and Cancer Center
  West China Hospital
  West China Medical School
  Sichuan University
  Chengdu 610041
  People's Republic of China
;
    'Ying Xiong' .
; West China School of Pharmacy
  Sichuan University
  Chengdu 610041
  People's Republic of China
;
    'Luo-Ting Yu' .
; State Key Laboratory of Biotherapy and Cancer Center
  West China Hospital
  West China Medical School
  Sichuan University
  Chengdu 610041
  People's Republic of China
;
