# Supplementary material for: N-Methyl-4-(4-pivalamido­phenyl­sulfan­yl)picolinamide hemihydrate
Source: Acta Crystallogr Sect E Struct Rep Online. 2011 Apr 13;67(Pt 5):o1098. doi: 10.1107/S1600536811012268 (PMC3089303; doi:10.1107/S1600536811012268)
Supplement: Supplementary file 2 [file e-67-o1098-Isup2.hkl]

# 
# h,k,l, Fc-squared, Fo-squared, sigma(Fo-squared) and status flag 
# 
data_I
_shelx_title ' in C2/c' 
_shelx_refln_list_code          4 
_shelx_F_calc_maximum      525.93 
_exptl_crystal_F_000      1496.00 
_reflns_d_resolution_high  0.8000 
 
loop_ 
 _symmetry_equiv_pos_as_xyz 
 'x, y, z' 
 '-x, y, -z+1/2' 
 'x+1/2, y+1/2, z' 
 '-x+1/2, y+1/2, -z+1/2' 
 '-x, -y, -z' 
 'x, -y, z-1/2' 
 '-x+1/2, -y+1/2, -z' 
 'x+1/2, -y+1/2, z-1/2' 
 
_cell_length_a    12.7413 
_cell_length_b    17.5056 
_cell_length_c    17.1978 
_cell_angle_alpha  90.000 
_cell_angle_beta  108.632 
_cell_angle_gamma  90.000 
 
_shelx_F_squared_multiplier     1.000 
 
loop_ 
 _refln_index_h 
 _refln_index_k 
 _refln_index_l 
 _refln_F_squared_calc 
 _refln_F_squared_meas 
 _refln_F_squared_sigma 
 _refln_observed_status 
   2   0   0     6091.03     6463.19     23.01 o 
   4   0   0     3976.32     4165.04     27.21 o 
   6   0   0      110.86      125.93      9.76 o 
   8   0   0     3428.43     3295.53     46.13 o 
  10   0   0      164.47       95.28     23.65 o 
  12   0   0     1264.42     1336.40     43.80 o 
  14   0   0      604.15      529.56     47.96 o 
   3   1   0     1811.87     1823.17     11.66 o 
   5   1   0    16559.77    16849.77     92.84 o 
   7   1   0     5375.08     5685.74     87.78 o 
   9   1   0      158.04      151.13      8.24 o 
  11   1   0      134.28      144.75     17.87 o 
  13   1   0      113.92       88.46     24.37 o 
  15   1   0       41.65       37.57     27.05 o 
   2   2   0     3683.07     3672.89     14.12 o 
   4   2   0     2642.17     2810.67     16.62 o 
   6   2   0     3166.98     3222.40     49.46 o 
   8   2   0      834.45      764.31     18.09 o 
  10   2   0      472.39      448.51     20.59 o 
  12   2   0       15.12       32.40     16.90 o 
  14   2   0      125.86      128.59     27.30 o 
   1   3   0      154.55      196.12     10.03 o 
   3   3   0    10628.67    11050.24     41.79 o 
   5   3   0     2797.10     3107.40     20.99 o 
   7   3   0     1015.17     1047.87     18.60 o 
   9   3   0      232.19      227.09     15.32 o 
  11   3   0      509.05      495.24     21.48 o 
  13   3   0        4.90       25.01     23.60 o 
   0   4   0   276603.38   265665.16   1300.06 o 
   2   4   0       12.36       13.40      6.22 o 
   4   4   0     7850.90     7929.42     38.38 o 
   6   4   0      618.10      721.54     14.77 o 
   8   4   0      261.23      285.41     14.56 o 
  10   4   0     1052.73      938.85     28.00 o 
  12   4   0      209.43      197.68     21.84 o 
  14   4   0      199.81      182.76     28.88 o 
   1   5   0    69727.80    67055.87    980.70 o 
   3   5   0     7293.54     6890.96     45.62 o 
   5   5   0     3087.65     3042.11     39.34 o 
   7   5   0     3022.10     3065.68     28.44 o 
   9   5   0     3794.67     3974.62     37.33 o 
  11   5   0        0.01        3.78     14.48 o 
  13   5   0      287.93      281.33     36.47 o 
   0   6   0     1670.09     1839.62     39.30 o 
   2   6   0    17328.78    16866.46    115.66 o 
   4   6   0     2163.12     2367.85     20.97 o 
   6   6   0     5555.08     5590.29     62.08 o 
   8   6   0      457.03      406.39     15.85 o 
  10   6   0      223.54      255.13     16.51 o 
  12   6   0      149.90      163.37     25.43 o 
  14   6   0      581.03      630.21     57.89 o 
   1   7   0       84.66       93.96     15.32 o 
   3   7   0     5391.94     5623.84     64.17 o 
   5   7   0      150.81      217.56     10.55 o 
   7   7   0      266.90      256.69     15.35 o 
   9   7   0     2844.70     2805.34     34.30 o 
  11   7   0       83.47      111.15     20.30 o 
  13   7   0      115.26      120.69     40.48 o 
   0   8   0     6038.41     6415.00     76.07 o 
   2   8   0        0.05        4.54     21.27 o 
   4   8   0       86.34       94.90      8.69 o 
   6   8   0      418.78      413.71     21.02 o 
   8   8   0        9.22       -0.03     14.88 o 
  10   8   0       15.15       21.23     24.33 o 
  12   8   0       10.90       22.51     27.42 o 
  14   8   0       45.14       81.37     43.27 o 
   1   9   0    11615.82    11188.23    102.90 o 
   3   9   0     2141.45     1859.39     49.04 o 
   5   9   0      397.91      395.89     14.64 o 
   7   9   0      710.72      704.34     24.44 o 
   9   9   0      481.78      449.12     32.24 o 
  11   9   0       22.56       31.37     27.11 o 
  13   9   0        0.02      -13.48     27.72 o 
   0  10   0     3216.04     2739.35     60.20 o 
   2  10   0     8566.29     8768.12     97.61 o 
   4  10   0       33.84       32.38     15.62 o 
   6  10   0      595.65      677.78     42.36 o 
   8  10   0       19.18        3.81     23.84 o 
  10  10   0      259.20      230.15     29.14 o 
  12  10   0      350.29      403.34     35.81 o 
   1  11   0       72.38       53.49     19.63 o 
   3  11   0      109.00      115.29     27.49 o 
   5  11   0       45.45       48.43     26.76 o 
   7  11   0      172.30      146.58     25.73 o 
   9  11   0     2840.46     2763.62     58.76 o 
  11  11   0       16.99       23.18     26.56 o 
  13  11   0        5.17       22.29     29.66 o 
   0  12   0      176.76      193.13     33.94 o 
   2  12   0      411.56      456.46     35.90 o 
   4  12   0      194.74      227.91     30.88 o 
   6  12   0      133.71      143.97     32.26 o 
   8  12   0       56.76       50.83     24.37 o 
  10  12   0        0.01      -12.56     26.00 o 
  12  12   0       81.15      101.36     30.60 o 
   1  13   0      205.23      200.86     25.38 o 
   3  13   0        1.83       -4.88     29.04 o 
   5  13   0        1.69      -10.44     27.97 o 
   7  13   0        7.65       -2.78     23.61 o 
   9  13   0        2.44       10.74     25.41 o 
  11  13   0        2.73        0.43     27.97 o 
   0  14   0     1705.71     1519.64     58.82 o 
   2  14   0     2032.31     2045.58     46.33 o 
   4  14   0        1.26       -3.83     29.00 o 
   6  14   0       11.35       10.07     30.14 o 
   8  14   0        1.08       28.24     25.92 o 
  10  14   0        3.11        0.18     27.21 o 
   1  15   0      136.72      173.07     29.85 o 
   3  15   0       15.58       12.50     30.21 o 
   5  15   0       46.83       36.81     29.71 o 
   7  15   0       42.46       73.20     25.78 o 
   9  15   0      197.10      191.45     30.28 o 
   0  16   0      321.23      256.96     40.64 o 
   2  16   0      338.75      375.46     30.03 o 
   4  16   0       45.43       10.18     30.77 o 
   6  16   0      130.61       68.83     34.20 o 
   8  16   0        0.02        4.32     27.60 o 
  10  16   0      121.71      137.69     31.88 o 
   1  17   0      387.40      367.56     32.87 o 
   3  17   0       21.30       23.85     25.07 o 
   5  17   0       14.51       32.93     32.50 o 
   7  17   0       86.88       77.89     27.02 o 
   9  17   0       49.15       47.54     29.33 o 
   0  18   0      283.90      397.86     44.39 o 
   2  18   0      116.38       80.47     27.17 o 
   4  18   0        2.68        8.65     25.11 o 
   6  18   0        5.29       -1.23     25.28 o 
   8  18   0       51.17       55.51     28.64 o 
   1  19   0      124.81      104.69     27.73 o 
   3  19   0       22.99       23.37     26.29 o 
   5  19   0       45.07       58.17     27.76 o 
   7  19   0        0.66        3.77     27.20 o 
   0  20   0       23.41       17.36     35.62 o 
   2  20   0       55.37       35.91     27.13 o 
   4  20   0      160.70      167.18     29.99 o 
   6  20   0       61.12       79.86     24.14 o 
   1  21   0       15.92       22.56     26.91 o 
   3  21   0       14.57       27.67     28.60 o 
 -15   1   1      264.40      318.65     32.16 o 
 -13   1   1        0.26       -3.14     22.40 o 
 -11   1   1        2.61        7.42     21.06 o 
  -9   1   1       52.70       40.00      6.34 o 
  -7   1   1     2787.00     2976.59     37.60 o 
  -5   1   1       32.54       22.93      6.51 o 
  -3   1   1     3417.98     3406.74     13.31 o 
   3   1   1      152.99      179.98      5.16 o 
   5   1   1    27206.38    29998.01     87.51 o 
   7   1   1     2077.41     2155.50     20.68 o 
   9   1   1     6133.26     6057.89     50.14 o 
  11   1   1     1841.72     1836.46     33.55 o 
  13   1   1      106.60       96.42     19.06 o 
 -14   2   1      661.85      739.15     36.81 o 
 -12   2   1       43.06       65.16     22.61 o 
 -10   2   1     5919.82     6023.56     50.98 o 
  -8   2   1      784.89      854.75     18.33 o 
  -6   2   1      423.45      486.57     11.38 o 
  -4   2   1     1454.34     1329.26     11.64 o 
  -2   2   1     4111.08     4062.30     23.07 o 
   2   2   1       96.86      123.98      6.16 o 
   4   2   1     3428.88     3683.87     18.06 o 
   6   2   1      131.44      108.70     10.84 o 
   8   2   1      586.10      577.69     18.87 o 
  10   2   1      192.63      201.65     18.02 o 
  12   2   1       84.97       52.06     17.38 o 
  14   2   1       25.86        6.76     25.98 o 
 -15   3   1     1181.01     1329.77     70.10 o 
 -13   3   1      415.95      426.16     30.40 o 
 -11   3   1       69.14       73.74     21.66 o 
  -9   3   1     1320.50     1191.44     22.32 o 
  -7   3   1     2111.55     2239.82     24.02 o 
  -5   3   1     1541.86     1309.12     15.34 o 
  -3   3   1     2771.61     2916.53     24.04 o 
  -1   3   1    27573.45    27725.32    285.46 o 
   1   3   1     5272.90     4954.47     27.81 o 
   3   3   1      531.07      567.57     10.18 o 
   5   3   1    14992.29    15811.52    127.61 o 
   7   3   1      886.45      763.79     17.22 o 
   9   3   1      377.73      336.96     19.02 o 
  11   3   1     1513.76     1534.46     31.44 o 
  13   3   1      164.72      167.37     19.99 o 
 -14   4   1       23.34       26.37     24.47 o 
 -12   4   1      416.51      417.58     28.68 o 
 -10   4   1     1222.14     1129.11     35.29 o 
  -8   4   1      242.57      234.88     13.29 o 
  -6   4   1       20.77       35.27      7.63 o 
  -4   4   1     2063.87     2072.26     20.58 o 
  -2   4   1     1054.16     1076.96     11.74 o 
   0   4   1     2848.03     3236.71     37.79 o 
   2   4   1        2.58       11.92      8.08 o 
   4   4   1    11897.71    12165.10     38.02 o 
   6   4   1       27.09       18.41      5.14 o 
   8   4   1     5244.55     5256.30     39.91 o 
  10   4   1      568.01      582.04     22.13 o 
  12   4   1      470.45      436.41     22.72 o 
  14   4   1       11.02       25.84     27.38 o 
 -13   5   1      164.35      173.58     26.03 o 
 -11   5   1        4.53        0.12     18.40 o 
  -9   5   1      166.50      154.92     16.19 o 
  -7   5   1      419.12      364.20     11.43 o 
  -5   5   1      873.74     1118.08     13.99 o 
  -3   5   1      500.74      446.80      8.77 o 
  -1   5   1    29308.53    27164.43    374.92 o 
   1   5   1    18369.57    18587.54    129.30 o 
   3   5   1     6232.52     5574.78     26.32 o 
   5   5   1     7040.35     7166.51     53.74 o 
   7   5   1      281.41      240.75     13.27 o 
   9   5   1     1813.53     1734.94     27.39 o 
  11   5   1       85.22       86.04     16.78 o 
  13   5   1       43.47       45.94     17.99 o 
 -14   6   1      251.04      283.72     46.67 o 
 -12   6   1      107.91       94.76     20.15 o 
 -10   6   1      806.80      813.43     27.40 o 
  -8   6   1     1539.52     1579.39     25.56 o 
  -6   6   1      388.74      385.94     11.89 o 
  -4   6   1     2589.90     2813.31     63.57 o 
  -2   6   1    13521.77    13790.00     82.58 o 
   0   6   1     5685.21     6217.01     45.48 o 
   2   6   1     4865.12     4977.74     29.83 o 
   4   6   1      231.28      254.96      9.74 o 
   6   6   1     1419.12     1425.26     20.09 o 
   8   6   1      584.14      613.02     17.82 o 
  10   6   1       16.45       26.73     13.74 o 
  12   6   1        5.88        8.50     17.17 o 
  14   6   1        0.18       35.95     42.47 o 
 -13   7   1      221.46      265.24     32.18 o 
 -11   7   1      709.91      683.15     26.57 o 
  -9   7   1     2192.11     2158.02     36.20 o 
  -7   7   1      207.40      218.57     19.09 o 
  -5   7   1        0.24       23.94     10.55 o 
  -3   7   1     3175.40     2864.65     53.48 o 
  -1   7   1     6646.68     6057.68    311.77 o 
   1   7   1     9657.50    10236.90     36.15 o 
   3   7   1      146.42      120.91      7.57 o 
   5   7   1      526.10      528.06     23.03 o 
   7   7   1        0.16        0.81      6.08 o 
   9   7   1      962.44      914.68     21.84 o 
  11   7   1      143.22      139.04     16.05 o 
  13   7   1        2.39       17.39     39.47 o 
 -14   8   1      559.44      648.62     61.20 o 
 -12   8   1      672.97      639.19     38.92 o 
 -10   8   1      980.25      941.23     39.58 o 
  -8   8   1      111.11       92.19     24.48 o 
  -6   8   1     1216.49     1181.62     49.86 o 
  -4   8   1     1720.84     1854.71     26.85 o 
  -2   8   1     1336.30     1289.15     41.67 o 
   0   8   1      504.87      458.42     21.13 o 
   2   8   1     6738.46     7556.49     61.27 o 
   4   8   1     6888.62     6509.48     61.74 o 
   6   8   1      529.80      528.01     18.82 o 
   8   8   1     4311.43     4330.60     43.85 o 
  10   8   1      203.91      222.42     18.80 o 
  12   8   1      705.61      661.04     38.70 o 
 -13   9   1       47.38       75.72     29.43 o 
 -11   9   1       17.82        9.04     25.90 o 
  -9   9   1      938.54      951.84     38.69 o 
  -7   9   1      207.46      181.23     27.32 o 
  -5   9   1      180.43      210.65     14.14 o 
  -3   9   1      237.53      198.26     28.39 o 
  -1   9   1    10504.50    10566.44     84.25 o 
   1   9   1       43.98       57.91     22.48 o 
   3   9   1      402.17      294.86     14.30 o 
   5   9   1      556.66      516.82     15.62 o 
   7   9   1      306.12      304.84     17.02 o 
   9   9   1       22.97       12.40     14.64 o 
  11   9   1      250.25      187.02     23.64 o 
  13   9   1      155.65      128.89     43.61 o 
 -12  10   1       89.80      112.85     29.94 o 
 -10  10   1       13.82       21.37     25.00 o 
  -8  10   1     1027.87      972.74     38.03 o 
  -6  10   1     2518.75     2328.42     35.09 o 
  -4  10   1      127.79      150.04     14.14 o 
  -2  10   1     4809.73     4749.78     75.44 o 
   0  10   1      633.71      560.86     30.69 o 
   2  10   1     5373.59     5328.00     74.11 o 
   4  10   1       43.69       44.97     10.09 o 
   6  10   1       19.07       18.10     12.26 o 
   8  10   1       17.07       31.60     14.37 o 
  10  10   1      307.77      310.76     24.40 o 
  12  10   1       72.56       49.62     28.71 o 
 -13  11   1       33.17       47.89     29.68 o 
 -11  11   1       45.69       52.28     26.53 o 
  -9  11   1        3.00       25.81     25.68 o 
  -7  11   1       20.28       10.93     31.52 o 
  -5  11   1       53.97       27.72     13.28 o 
  -3  11   1     1022.81      995.42     44.26 o 
  -1  11   1       80.74      108.01     21.45 o 
   1  11   1      100.34      159.25     21.37 o 
   3  11   1       37.75       33.91     25.11 o 
   5  11   1      209.38      190.52     15.55 o 
   7  11   1      120.01      119.25     17.93 o 
   9  11   1      101.74       69.40     26.42 o 
  11  11   1        2.52       -6.72     27.48 o 
 -12  12   1       17.31       19.55     27.75 o 
 -10  12   1       30.19       22.02     26.74 o 
  -8  12   1     2037.49     2067.11     52.06 o 
  -6  12   1       55.89       47.31     30.44 o 
  -4  12   1      159.12      130.11     32.01 o 
  -2  12   1      261.49      278.79     35.52 o 
   0  12   1      474.63      480.20     27.94 o 
   2  12   1       14.28       19.83     25.18 o 
   4  12   1      256.52      249.74     30.78 o 
   6  12   1        0.58       -4.40     22.66 o 
   8  12   1        2.70       10.21     23.30 o 
  10  12   1       18.82       30.46     26.20 o 
  12  12   1       16.36       33.11     29.42 o 
 -11  13   1      204.16      231.79     32.59 o 
  -9  13   1        3.56        6.11     26.77 o 
  -7  13   1      431.14      372.30     40.27 o 
  -5  13   1       93.04       95.47     29.53 o 
  -3  13   1      193.74      171.25     33.05 o 
  -1  13   1     4596.24     4482.74     60.07 o 
   1  13   1     1111.42     1097.06     54.46 o 
   3  13   1      263.91      222.85     33.38 o 
   5  13   1      176.24      150.12     31.74 o 
   7  13   1      166.14      182.39     34.59 o 
   9  13   1        1.97        2.26     25.04 o 
  11  13   1      125.32      152.91     30.09 o 
 -10  14   1       37.43       63.76     28.17 o 
  -8  14   1     2036.88     2085.43     54.13 o 
  -6  14   1      529.72      583.19     44.20 o 
  -4  14   1       83.16       70.26     34.30 o 
  -2  14   1      124.28      169.23     27.26 o 
   0  14   1      131.34      165.14     27.62 o 
   2  14   1      703.28      691.22     39.32 o 
   4  14   1       23.82       20.75     27.82 o 
   6  14   1       38.11       22.58     22.53 o 
   8  14   1       76.88      133.34     26.98 o 
  10  14   1        3.80       10.07     26.88 o 
 -11  15   1        3.19       -7.27     29.76 o 
  -9  15   1        5.94      -12.89     28.42 o 
  -7  15   1       32.69       33.98     35.14 o 
  -5  15   1      147.27      154.58     34.48 o 
  -3  15   1      555.54      542.34     32.17 o 
  -1  15   1      895.67      983.98     36.66 o 
   1  15   1      571.63      473.55     31.23 o 
   3  15   1      143.55      176.53     33.24 o 
   5  15   1        9.83       -1.02     28.03 o 
   7  15   1       78.07       79.38     25.86 o 
   9  15   1       12.40       -1.25     27.02 o 
 -10  16   1       21.56       20.06     27.57 o 
  -8  16   1      344.54      311.92     32.95 o 
  -6  16   1        4.78        3.94     33.24 o 
  -4  16   1      129.46       73.38     33.32 o 
  -2  16   1        1.06       31.45     24.61 o 
   0  16   1       23.66       58.64     24.37 o 
   2  16   1        7.85        8.21     23.52 o 
   4  16   1       22.56       29.58     29.48 o 
   6  16   1        0.11       14.54     26.74 o 
   8  16   1      122.43       99.72     28.38 o 
  10  16   1        0.72       -7.30     28.24 o 
  -9  17   1        9.38       -8.75     29.21 o 
  -7  17   1       15.83        0.90     34.45 o 
  -5  17   1        6.37       13.85     32.34 o 
  -3  17   1      552.01      487.43     33.44 o 
  -1  17   1      885.32      744.34     35.05 o 
   1  17   1      239.74      226.09     27.59 o 
   3  17   1        0.97        7.77     24.47 o 
   5  17   1        4.09        3.32     23.05 o 
   7  17   1       13.54       10.51     25.78 o 
   9  17   1       82.24      112.81     30.42 o 
  -8  18   1      224.55      203.45     32.95 o 
  -6  18   1       63.84       70.42     37.31 o 
  -4  18   1        4.32       -4.40     26.46 o 
  -2  18   1        0.26       -3.39     25.21 o 
   0  18   1       21.79       36.70     24.54 o 
   2  18   1      205.07      163.13     28.43 o 
   4  18   1        9.38       15.17     25.79 o 
   6  18   1        0.00        7.28     25.02 o 
   8  18   1       58.47      108.83     30.21 o 
  -7  19   1       11.40      -10.88     28.03 o 
  -5  19   1        8.72       21.74     26.51 o 
  -3  19   1       20.95        3.54     26.25 o 
  -1  19   1      103.70       92.07     26.22 o 
   1  19   1        0.54       12.54     25.75 o 
   3  19   1       43.85       32.53     26.68 o 
   5  19   1        0.17        8.66     21.34 o 
   7  19   1       21.06       38.51     27.00 o 
  -6  20   1        1.70       16.40     28.38 o 
  -4  20   1       40.10       23.68     27.76 o 
  -2  20   1       72.34      108.37     39.61 o 
   0  20   1        9.24        9.44     25.61 o 
   2  20   1      130.56      134.31     28.69 o 
   4  20   1       14.40       10.71     21.26 o 
  -3  21   1       45.77       42.58     28.75 o 
  -1  21   1       99.68      113.55     38.30 o 
   1  21   1       46.25       51.88     26.98 o 
   3  21   1        9.16      -18.60     45.97 o 
 -14   0   2       13.23       -7.83     32.65 o 
 -12   0   2     3922.00     4012.24     87.01 o 
 -10   0   2     1743.92     1557.12     80.59 o 
  -8   0   2       96.98       87.01     23.65 o 
  -6   0   2     1823.23     2112.39     32.77 o 
  -4   0   2     9395.10     9913.55     54.82 o 
  -2   0   2      448.74      366.09      9.56 o 
   2   0   2    54680.75    56337.46    286.55 o 
   4   0   2     3474.66     3275.17     28.52 o 
   6   0   2       40.81       25.43      9.58 o 
   8   0   2      176.38      132.85     13.17 o 
  10   0   2      485.70      358.25     28.89 o 
  12   0   2       63.42      103.10     25.67 o 
  14   0   2        5.44       -7.82     27.59 o 
 -15   1   2      233.87      247.13     29.50 o 
 -13   1   2      313.09      360.85     28.46 o 
 -11   1   2     2903.23     2813.46     73.07 o 
  -9   1   2     3599.73     3726.99     51.93 o 
  -7   1   2     4642.99     5027.75     45.92 o 
  -5   1   2     6027.60     6246.58     33.09 o 
  -3   1   2     1936.77     1981.24     17.17 o 
   1   1   2     6428.81     6756.06     39.44 o 
   3   1   2    12320.83    12400.86     41.24 o 
   5   1   2     3500.60     4419.60     27.26 o 
   7   1   2      206.34      161.63      8.62 o 
   9   1   2     1831.51     1749.30     36.55 o 
  11   1   2      629.67      595.33     23.64 o 
  13   1   2      125.08      122.48     20.07 o 
 -14   2   2       16.03        6.23     23.03 o 
 -12   2   2      411.12      437.00     28.35 o 
 -10   2   2      346.71      320.66     21.42 o 
  -8   2   2        0.04       10.72     13.74 o 
  -6   2   2     2568.98     2565.89     27.83 o 
  -4   2   2       36.49       48.47      5.94 o 
  -2   2   2     5130.06     5522.49     34.63 o 
   0   2   2      488.64      465.67      8.26 o 
   2   2   2       10.65       21.08      5.35 o 
   4   2   2       29.58       32.17      5.68 o 
   6   2   2     6354.73     6782.89     37.50 o 
   8   2   2     1381.89     1321.35     25.74 o 
  10   2   2      449.57      399.12     20.57 o 
  12   2   2        1.10        1.59     17.51 o 
  14   2   2       57.70       71.51     20.77 o 
 -15   3   2       46.36       45.52     39.43 o 
 -13   3   2        0.29        8.60     22.17 o 
 -11   3   2      950.52      941.92     28.53 o 
  -9   3   2      635.94      627.38     22.40 o 
  -7   3   2      314.00      345.02     16.11 o 
  -5   3   2     3573.68     3828.24     67.44 o 
  -3   3   2     2370.86     2756.31     18.34 o 
  -1   3   2     1128.21     1218.83     21.98 o 
   1   3   2      674.84      635.67      9.21 o 
   3   3   2      173.11      148.29      7.34 o 
   5   3   2      501.61      432.57     12.01 o 
   7   3   2     3203.42     3082.99     38.45 o 
   9   3   2     1730.53     1636.42     29.96 o 
  11   3   2        5.23        9.60     16.36 o 
  13   3   2      222.69      214.57     21.30 o 
 -14   4   2      137.07      152.42     41.19 o 
 -12   4   2      386.86      386.93     23.13 o 
 -10   4   2     2097.86     2140.26     36.86 o 
  -8   4   2      667.71      643.91     20.09 o 
  -6   4   2        9.21        3.53      8.51 o 
  -4   4   2     4920.47     5053.30     34.87 o 
  -2   4   2     6271.03     6123.36     44.30 o 
   0   4   2     6857.00     7132.12     42.46 o 
   2   4   2    15200.83    15551.62     44.56 o 
   4   4   2       59.74       73.14      8.55 o 
   6   4   2      385.95      452.95     10.56 o 
   8   4   2      213.71      204.28     16.81 o 
  10   4   2       22.68        9.11     15.78 o 
  12   4   2      245.41      273.41     21.62 o 
  14   4   2        0.56        3.94     19.90 o 
 -15   5   2      196.43      213.11     47.69 o 
 -13   5   2      213.16      224.75     26.73 o 
 -11   5   2     2397.62     2240.92     39.12 o 
  -9   5   2     2740.34     2778.60     37.80 o 
  -7   5   2      323.86      346.57     13.25 o 
  -5   5   2      807.28      728.11     29.81 o 
  -3   5   2    16463.73    17071.31     42.22 o 
  -1   5   2     5757.09     6675.42     69.13 o 
   1   5   2    25051.44    24713.67     60.15 o 
   3   5   2      118.55       82.22      8.49 o 
   5   5   2     2937.22     3505.22     28.24 o 
   7   5   2      286.89      250.06      9.29 o 
   9   5   2     1548.36     1444.18     28.53 o 
  11   5   2      745.05      791.80     25.93 o 
  13   5   2       23.05       28.55     18.52 o 
 -14   6   2      255.25      230.04     44.63 o 
 -12   6   2        6.22        5.22     18.37 o 
 -10   6   2     4082.47     4110.55     48.51 o 
  -8   6   2      203.88      191.02     12.25 o 
  -6   6   2     4558.03     4248.32     39.21 o 
  -4   6   2     4414.35     4463.95     32.34 o 
  -2   6   2      215.79      205.71     17.54 o 
   0   6   2      617.33      531.80     21.51 o 
   2   6   2     6543.43     6437.85     94.91 o 
   4   6   2     3790.55     4048.78     45.88 o 
   6   6   2     2383.08     2351.92     21.64 o 
   8   6   2      528.95      490.43     17.83 o 
  10   6   2       54.93       74.55     16.00 o 
  12   6   2      420.87      401.14     23.09 o 
 -13   7   2      195.01      192.40     31.21 o 
 -11   7   2       41.14       41.90     18.15 o 
  -9   7   2      141.94      148.37     18.29 o 
  -7   7   2        9.09        3.98     11.73 o 
  -5   7   2      246.54      166.38     16.45 o 
  -3   7   2      896.65      799.13     14.10 o 
  -1   7   2     4089.04     4387.54     67.10 o 
   1   7   2     2583.21     2339.33     28.29 o 
   3   7   2      541.78      493.46     27.92 o 
   5   7   2       75.63      111.35     11.55 o 
   7   7   2     1604.03     1480.51     19.26 o 
   9   7   2        3.30        0.47     13.25 o 
  11   7   2      211.29      222.82     19.53 o 
  13   7   2      156.74      177.86     21.33 o 
 -14   8   2       95.61      106.94     30.84 o 
 -12   8   2      131.72      132.07     28.77 o 
 -10   8   2      183.01      209.82     29.49 o 
  -8   8   2       58.62       45.55     13.17 o 
  -6   8   2      260.75      277.69     14.00 o 
  -4   8   2     1479.85     1306.67     15.27 o 
  -2   8   2     2362.49     2290.73     18.27 o 
   0   8   2      555.76      525.15     20.63 o 
   2   8   2        0.76        4.34     12.83 o 
   4   8   2       64.22       59.70      9.84 o 
   6   8   2       21.04       13.02     12.07 o 
   8   8   2      254.54      279.70     18.55 o 
  10   8   2       32.74       14.66     15.60 o 
  12   8   2       16.13        8.63     20.30 o 
 -13   9   2       40.31       50.83     28.56 o 
 -11   9   2      191.35      192.99     30.68 o 
  -9   9   2     1413.78     1400.25     44.37 o 
  -7   9   2      185.53      178.70     11.55 o 
  -5   9   2        0.10        1.46     10.10 o 
  -3   9   2     1408.89     1642.40     24.89 o 
  -1   9   2     2715.33     2958.30     39.89 o 
   1   9   2     5765.92     5858.88     34.66 o 
   3   9   2      874.94     1021.69     15.76 o 
   5   9   2      760.35      840.23     18.61 o 
   7   9   2      108.24       67.45     14.56 o 
   9   9   2      461.43      423.62     20.56 o 
  11   9   2      360.04      389.76     22.64 o 
  13   9   2        0.12      -12.33     42.75 o 
 -12  10   2       14.67       15.00     27.66 o 
 -10  10   2     2082.23     2184.69    146.30 o 
  -8  10   2       17.89       20.77     33.64 o 
  -6  10   2       49.15       47.36     11.90 o 
  -4  10   2      275.37      330.42     32.38 o 
  -2  10   2       10.71        5.82      6.62 o 
   0  10   2     2132.39     2136.72     81.53 o 
   2  10   2      914.92      932.72     16.77 o 
   4  10   2     2420.04     2597.63     26.43 o 
   6  10   2      253.52      226.24     14.82 o 
   8  10   2       44.83       31.86     14.36 o 
  10  10   2       21.12       14.99     16.17 o 
  12  10   2      178.15      206.77     32.24 o 
 -13  11   2      107.97       81.18     31.58 o 
 -11  11   2      152.75      174.40     30.55 o 
  -9  11   2       38.31       50.46     26.21 o 
  -7  11   2       59.15       22.87     28.55 o 
  -5  11   2       19.39       27.80     12.36 o 
  -3  11   2      845.51      721.43     42.01 o 
  -1  11   2     4928.75     4956.33     70.54 o 
   1  11   2      280.95      201.89     28.10 o 
   3  11   2     1920.90     1821.27     21.74 o 
   5  11   2       95.01       76.45     11.52 o 
   7  11   2      678.39      709.43     21.07 o 
   9  11   2       12.80        4.73     15.36 o 
  11  11   2      282.95      289.33     25.41 o 
 -12  12   2       61.71       85.38     29.80 o 
 -10  12   2        2.36       13.03     25.18 o 
  -8  12   2        0.11       11.08     33.57 o 
  -6  12   2      601.49      619.28     44.41 o 
  -4  12   2      298.87      297.42     37.44 o 
  -2  12   2     3680.70     3820.36     52.88 o 
   0  12   2     1475.71     1408.96     37.59 o 
   2  12   2      139.50      150.28      9.65 o 
   4  12   2      644.19      625.59     15.39 o 
   6  12   2     1042.89     1108.60     22.89 o 
   8  12   2      129.58      154.29     15.87 o 
  10  12   2        0.15       -1.86     25.47 o 
  12  12   2       54.95       61.57     30.23 o 
 -11  13   2        2.65       12.33     28.22 o 
  -9  13   2      163.49      160.31     28.33 o 
  -7  13   2        2.02        1.64     30.33 o 
  -5  13   2      294.59      283.91     36.78 o 
  -3  13   2      160.80      140.60     36.16 o 
  -1  13   2     1526.67     1601.97     40.27 o 
   1  13   2      248.30      219.86     24.72 o 
   3  13   2      371.63      392.81     33.18 o 
   5  13   2      106.49       93.79     14.82 o 
   7  13   2       85.79       87.92     17.18 o 
   9  13   2       65.70       76.46     26.40 o 
  11  13   2       45.85       49.12     29.05 o 
 -10  14   2      134.04      151.00     49.86 o 
  -8  14   2      410.18      464.33     46.99 o 
  -6  14   2        2.22        2.69     30.47 o 
  -4  14   2       93.12       89.91     34.65 o 
  -2  14   2      156.30      183.10     26.32 o 
   0  14   2     1624.34     1659.77     41.03 o 
   2  14   2        6.37        8.67     31.53 o 
   4  14   2       47.67       41.48     21.03 o 
   6  14   2       88.99       76.87     23.18 o 
   8  14   2      161.36      135.61     27.41 o 
  10  14   2        7.25       18.58     27.01 o 
 -11  15   2       32.04       16.13     29.02 o 
  -9  15   2      103.22      120.71     37.73 o 
  -7  15   2        0.17        5.19     35.19 o 
  -5  15   2      130.90      163.00     35.57 o 
  -3  15   2     2769.55     2861.64     54.09 o 
  -1  15   2      813.34      775.02     34.51 o 
   1  15   2        9.89       11.81     22.91 o 
   3  15   2     1090.85     1101.67     47.64 o 
   5  15   2      100.98      117.88     24.15 o 
   7  15   2      324.78      317.50     30.33 o 
   9  15   2        8.24       13.72     26.05 o 
 -10  16   2        2.02        8.03     28.76 o 
  -8  16   2       10.38       16.07     35.15 o 
  -6  16   2       32.50       24.75     33.43 o 
  -4  16   2      126.69      135.32     37.76 o 
  -2  16   2     1608.72     1671.52     45.74 o 
   0  16   2      702.11      656.58     32.76 o 
   2  16   2       34.29       20.13     23.21 o 
   4  16   2      135.57      116.82     23.41 o 
   6  16   2     1583.22     1669.71     47.78 o 
   8  16   2      119.83      118.89     28.43 o 
  -9  17   2       21.71       10.05     29.01 o 
  -7  17   2       73.19       88.79     36.54 o 
  -5  17   2       41.77       58.79     36.42 o 
  -3  17   2       18.60       20.26     31.89 o 
  -1  17   2      356.28      403.16     30.30 o 
   1  17   2       33.19       46.43     23.80 o 
   3  17   2      313.58      385.50     30.68 o 
   5  17   2        0.01       15.65     23.33 o 
   7  17   2       10.62      -10.13     26.41 o 
  -8  18   2      237.83      253.48     46.58 o 
  -6  18   2      183.62      166.82     40.26 o 
  -4  18   2       42.08       43.35     26.40 o 
  -2  18   2       16.91       16.51     25.25 o 
   0  18   2      114.97      138.59     26.31 o 
   2  18   2       31.40       14.55     24.69 o 
   4  18   2        3.42       13.68     19.96 o 
   6  18   2        5.94       10.05     24.62 o 
  -7  19   2      147.23      219.78     44.75 o 
  -5  19   2       71.35       77.60     33.34 o 
  -3  19   2       91.54       93.51     27.13 o 
  -1  19   2       19.28       15.15     24.58 o 
   1  19   2        0.00      -24.05     25.18 o 
   3  19   2       60.07       51.58     20.64 o 
   5  19   2        0.00        0.54     24.21 o 
  -6  20   2       11.77       36.21     29.38 o 
  -4  20   2      177.84      145.79     30.68 o 
  -2  20   2       11.17       47.79     26.57 o 
   0  20   2       21.82       67.52     26.87 o 
   2  20   2       95.82      116.28     29.10 o 
   4  20   2       80.86       39.76     28.17 o 
  -3  21   2      346.34      315.02     47.64 o 
  -1  21   2       12.82       25.94     41.02 o 
   1  21   2       84.95       83.16     44.85 o 
   3  21   2       14.89       13.80     27.92 o 
 -15   1   3       16.40       35.62     24.53 o 
 -13   1   3      127.16      128.86     23.45 o 
 -11   1   3       59.76       59.55     21.63 o 
  -9   1   3      817.91      820.24     23.73 o 
  -7   1   3    11564.05    11566.63     53.52 o 
  -5   1   3     3402.68     3276.19     52.09 o 
  -3   1   3      330.25      508.29     10.03 o 
  -1   1   3    44816.73    46473.07    206.90 o 
   1   1   3      336.61      259.78      7.26 o 
   3   1   3     1879.08     2022.72     19.13 o 
   5   1   3    15722.75    17272.46     96.54 o 
   7   1   3        0.36        9.66     12.95 o 
   9   1   3      107.97       84.66     16.82 o 
  11   1   3      715.06      705.77     25.21 o 
  13   1   3       51.61       47.58     19.10 o 
 -14   2   3      323.80      343.80     29.00 o 
 -12   2   3       84.50       93.36     21.72 o 
 -10   2   3     4430.11     4068.81     46.83 o 
  -8   2   3     1749.33     1834.22     28.34 o 
  -6   2   3       11.98        5.25      4.35 o 
  -4   2   3     3910.45     4288.09     20.67 o 
  -2   2   3   158906.27   162600.22    468.41 o 
   0   2   3    39398.65    39378.37    237.25 o 
   2   2   3      769.38      815.04     13.60 o 
   4   2   3      418.48      470.59     10.92 o 
   6   2   3     1907.85     1771.80     35.89 o 
   8   2   3      239.27      166.36     16.52 o 
  10   2   3     2961.54     2920.61     40.45 o 
  12   2   3     1250.27     1156.65     31.56 o 
  14   2   3      635.94      722.24     30.23 o 
 -15   3   3        0.07       -7.83     36.58 o 
 -13   3   3      566.31      552.53     30.16 o 
 -11   3   3      963.53     1001.32     28.65 o 
  -9   3   3     1185.30     1206.32     34.85 o 
  -7   3   3     5516.56     5327.51     48.45 o 
  -5   3   3     2480.81     2622.21     50.31 o 
  -3   3   3     1388.56     1369.39     13.11 o 
  -1   3   3    50182.70    50874.88    266.65 o 
   1   3   3    10340.24    10269.39     66.73 o 
   3   3   3      887.03      924.08     11.10 o 
   5   3   3     8047.74     8830.49     47.74 o 
   7   3   3     1849.05     1947.62     28.75 o 
   9   3   3      124.37       90.01     16.62 o 
  11   3   3     1421.50     1322.97     31.24 o 
  13   3   3      110.41      124.21     20.70 o 
 -14   4   3        1.02       -3.92     36.04 o 
 -12   4   3      227.06      188.86     20.28 o 
 -10   4   3        2.42       -1.49     17.58 o 
  -8   4   3     4428.37     4369.39     40.90 o 
  -6   4   3      534.53      619.85     21.11 o 
  -4   4   3     3368.53     3197.99     75.72 o 
  -2   4   3     6493.21     6388.77     71.00 o 
   0   4   3     1480.33     1271.18     11.29 o 
   2   4   3      194.94      230.80      8.02 o 
   4   4   3     1934.19     1796.37     29.05 o 
   6   4   3     3913.63     3715.12     29.94 o 
   8   4   3     2366.41     2204.07     32.56 o 
  10   4   3      378.41      335.01     20.55 o 
  12   4   3      226.11      229.61     21.27 o 
 -15   5   3        1.10       45.71     41.15 o 
 -13   5   3       96.26       94.76     27.90 o 
 -11   5   3      115.36       89.12     18.31 o 
  -9   5   3     1698.61     1627.64     29.39 o 
  -7   5   3      271.44      291.58     16.23 o 
  -5   5   3     2014.44     2219.67     32.14 o 
  -3   5   3     4830.88     4539.24     31.87 o 
  -1   5   3     6623.83     5903.67     36.34 o 
   1   5   3    10945.48    10288.40     81.47 o 
   3   5   3     1518.45     1357.08     17.34 o 
   5   5   3      219.69      306.79     16.58 o 
   7   5   3      335.97      306.24     11.35 o 
   9   5   3       87.31       71.73     16.35 o 
  11   5   3       38.46       31.30     17.12 o 
  13   5   3       12.28       19.42     19.28 o 
 -14   6   3      201.05      208.43     42.89 o 
 -12   6   3      208.96      217.27     21.07 o 
 -10   6   3      382.71      375.30     21.55 o 
  -8   6   3      942.03      935.41     24.97 o 
  -6   6   3      170.66      137.72      8.22 o 
  -4   6   3      226.22      234.32      9.28 o 
  -2   6   3     1753.83     1691.97     86.39 o 
   0   6   3     2222.86     2259.27     32.68 o 
   2   6   3     2461.58     2337.05     23.38 o 
   4   6   3     6696.60     7067.20    119.68 o 
   6   6   3       99.99      115.68      9.92 o 
   8   6   3     1968.17     1788.50     36.16 o 
  10   6   3     1151.29     1131.27     27.90 o 
  12   6   3       91.96       97.00     19.24 o 
 -13   7   3       76.20       60.34     28.15 o 
 -11   7   3     3042.35     3038.34     47.72 o 
  -9   7   3     1237.91     1217.50     31.52 o 
  -7   7   3       60.77       82.31     11.53 o 
  -5   7   3     5567.00     6100.77     96.15 o 
  -3   7   3     3926.84     3579.54     63.70 o 
  -1   7   3     1129.69     1138.84     35.93 o 
   1   7   3     5349.57     5588.39     44.90 o 
   3   7   3       61.81       85.62     11.01 o 
   5   7   3      763.83      922.20     28.63 o 
   7   7   3     3219.36     3242.54     28.26 o 
   9   7   3      355.52      354.70     25.86 o 
  11   7   3      861.28      877.34     27.38 o 
  13   7   3       73.51       86.22     20.16 o 
 -14   8   3       94.86       77.88     29.89 o 
 -12   8   3        0.15       21.04     26.45 o 
 -10   8   3      500.56      455.87     33.43 o 
  -8   8   3      778.68      737.83     21.33 o 
  -6   8   3       30.13       32.65      6.72 o 
  -4   8   3     3606.25     3517.07     26.40 o 
  -2   8   3     1779.30     1841.11     49.84 o 
   0   8   3        6.68       13.91     13.65 o 
   2   8   3      154.04      115.26     11.23 o 
   4   8   3       78.34       85.65     16.95 o 
   6   8   3     1667.36     1602.47     26.85 o 
   8   8   3     5704.14     5578.19     55.81 o 
  10   8   3      867.83      853.59     26.35 o 
  12   8   3      156.05      142.66     23.21 o 
 -13   9   3       79.19      111.56     30.09 o 
 -11   9   3     2916.62     2770.13     74.69 o 
  -9   9   3     1950.68     1862.68     69.35 o 
  -7   9   3       82.16       90.22      7.94 o 
  -5   9   3      817.51      831.97     13.97 o 
  -3   9   3      587.16      561.71     13.05 o 
  -1   9   3     5007.64     5075.98     77.90 o 
   1   9   3     6038.91     6391.38    105.45 o 
   3   9   3      109.14      143.55     16.92 o 
   5   9   3     1787.90     1745.91     24.96 o 
   7   9   3     2582.98     2632.12     34.64 o 
   9   9   3        0.49        4.80     14.90 o 
  11   9   3        0.81       12.03     19.64 o 
 -12  10   3       52.89       54.37     28.36 o 
 -10  10   3      548.75      538.99     35.41 o 
  -8  10   3       85.57      132.83     37.06 o 
  -6  10   3      620.09      573.37     15.49 o 
  -4  10   3     1847.36     1843.80     23.05 o 
  -2  10   3      754.30      857.45     32.57 o 
   0  10   3       72.11       80.31     17.24 o 
   2  10   3       22.71       26.22     14.59 o 
   4  10   3     2659.78     2685.98     27.71 o 
   6  10   3       87.08       81.16     13.93 o 
   8  10   3        0.20       13.00     14.25 o 
  10  10   3        0.31       -7.32     16.37 o 
  12  10   3       47.09       51.93     21.37 o 
 -13  11   3       51.77       47.82     28.98 o 
 -11  11   3       10.34       17.54     27.51 o 
  -9  11   3       86.73      161.16     39.06 o 
  -7  11   3      220.32      233.87     36.28 o 
  -5  11   3      629.08      625.26     17.59 o 
  -3  11   3       44.25       35.74      7.30 o 
  -1  11   3     1461.12     1407.70     33.96 o 
   1  11   3      806.70      844.19     33.89 o 
   3  11   3      341.80      338.47     12.05 o 
   5  11   3       89.73       75.39     12.37 o 
   7  11   3       56.74       63.33     14.06 o 
   9  11   3       93.77       94.71     16.70 o 
  11  11   3       82.76       68.46     17.90 o 
 -12  12   3       80.72       96.71     30.64 o 
 -10  12   3        7.21        8.07     26.67 o 
  -8  12   3      181.87      187.42     38.82 o 
  -6  12   3        2.07       23.25     31.52 o 
  -4  12   3      375.81      300.81     37.04 o 
  -2  12   3       11.18       12.87     12.28 o 
   0  12   3      447.36      436.48     25.10 o 
   2  12   3      110.76      139.72     10.37 o 
   4  12   3       12.08       11.57      9.94 o 
   6  12   3       18.28       33.98     12.57 o 
   8  12   3       46.77       40.66     14.73 o 
  10  12   3       97.34       96.33     17.80 o 
 -11  13   3      283.00      310.41     33.98 o 
  -9  13   3      696.92      699.23     54.17 o 
  -7  13   3        7.60       -3.30     33.35 o 
  -5  13   3      297.90      286.48     41.75 o 
  -3  13   3     1187.78     1132.81     55.80 o 
  -1  13   3      505.60      412.19     27.30 o 
   1  13   3      657.32      645.51     35.66 o 
   3  13   3      166.86      176.47     10.38 o 
   5  13   3      837.80      813.08     19.25 o 
   7  13   3      532.07      530.83     19.61 o 
   9  13   3      756.93      813.11     25.73 o 
  11  13   3      122.63       96.65     29.71 o 
 -12  14   3      203.65      229.50     45.15 o 
 -10  14   3       18.65        9.22     28.73 o 
  -8  14   3      722.10      720.09     53.45 o 
  -6  14   3      281.34      325.00     42.10 o 
  -4  14   3      644.30      765.62     49.28 o 
  -2  14   3      822.88      773.33     33.57 o 
   0  14   3      169.21      160.50     24.09 o 
   2  14   3       10.08       32.58     24.94 o 
   4  14   3        1.87       15.67     20.27 o 
   6  14   3      177.96      168.57     25.26 o 
   8  14   3      235.90      273.58     29.44 o 
  10  14   3      120.67      173.13     29.91 o 
 -11  15   3        2.48       27.99     29.46 o 
  -9  15   3       10.12       -2.49     36.47 o 
  -7  15   3       11.98        4.82     36.14 o 
  -5  15   3       16.35       22.28     33.27 o 
  -3  15   3       28.24       26.50     24.82 o 
  -1  15   3      461.54      449.41     30.03 o 
   1  15   3       56.86       50.99     21.91 o 
   3  15   3      619.97      648.97     29.04 o 
   5  15   3       17.40       27.57     21.09 o 
   7  15   3        2.01       -7.01     23.87 o 
   9  15   3       29.59       34.00     27.18 o 
 -10  16   3        8.11       -0.27     27.88 o 
  -8  16   3       40.51       79.10     36.62 o 
  -6  16   3       61.74       44.06     34.01 o 
  -4  16   3      117.24      117.03     26.59 o 
  -2  16   3      626.21      657.59     33.62 o 
   0  16   3        3.22        0.40     22.58 o 
   2  16   3       17.15       31.33     17.94 o 
   4  16   3       14.26       18.87     21.14 o 
   6  16   3       55.25       69.38     24.95 o 
   8  16   3       78.25       71.20     26.32 o 
  -9  17   3       15.88       18.13     39.52 o 
  -7  17   3      209.74      257.91     43.17 o 
  -5  17   3       60.94       94.88     38.55 o 
  -3  17   3      798.28      807.11     37.28 o 
  -1  17   3       19.83       17.55     23.12 o 
   1  17   3       82.68       75.38     24.44 o 
   3  17   3      114.81      135.99     20.89 o 
   5  17   3       33.65       20.69     22.87 o 
   7  17   3      203.89      192.09     30.24 o 
  -8  18   3      214.54      198.24     45.52 o 
  -6  18   3        4.35       -0.79     36.88 o 
  -4  18   3       33.34       72.75     27.04 o 
  -2  18   3       98.08       94.29     26.48 o 
   0  18   3       24.42       27.45     24.35 o 
   2  18   3       36.87       71.92     19.52 o 
   4  18   3       46.89       31.44     22.04 o 
   6  18   3        8.44      -11.99     39.29 o 
  -7  19   3      108.12      140.99     42.95 o 
  -5  19   3       23.48       22.33     27.43 o 
  -3  19   3        2.68       12.24     25.01 o 
  -1  19   3      117.76      116.30     25.47 o 
   1  19   3        5.21       15.49     18.88 o 
   3  19   3       40.02       41.02     27.15 o 
   5  19   3       25.07       37.53     36.56 o 
  -6  20   3       37.19       69.94     41.25 o 
  -4  20   3       16.00       14.47     39.93 o 
  -2  20   3      196.49      189.53     45.81 o 
   0  20   3       14.52       -4.21     41.31 o 
   2  20   3        5.09       31.20     26.37 o 
   4  20   3       64.15       70.38     50.55 o 
  -3  21   3      154.72      184.16     45.75 o 
  -1  21   3        7.42        4.33     40.07 o 
   1  21   3        0.21       34.40     47.22 o 
 -14   0   4        7.07       11.42     31.66 o 
 -12   0   4     1056.00      955.46     47.01 o 
 -10   0   4      173.64      129.43     30.07 o 
  -8   0   4     1691.89     1773.29     34.47 o 
  -6   0   4     1022.57     1150.54     37.71 o 
  -4   0   4     4757.40     5735.74     42.29 o 
  -2   0   4    12209.82    12885.26    112.23 o 
   0   0   4       70.04       34.88      9.44 o 
   2   0   4    25232.86    27760.76     92.45 o 
   4   0   4    66503.56    69324.94    623.79 o 
   6   0   4      751.88      603.31     52.10 o 
   8   0   4      181.97      163.64     24.89 o 
  10   0   4      884.80      702.47     35.14 o 
  12   0   4      395.98      495.99     35.25 o 
 -15   1   4        4.47        6.30     23.66 o 
 -13   1   4        0.14       -1.72     20.19 o 
 -11   1   4     3230.79     3223.38     55.16 o 
  -9   1   4     7351.72     7501.39     56.20 o 
  -7   1   4       59.91       52.82     12.32 o 
  -5   1   4     1174.49     1285.98     17.62 o 
  -3   1   4    48369.99    49496.95    145.22 o 
  -1   1   4     1262.23     1495.14     18.28 o 
   1   1   4      474.07      459.05      9.17 o 
   3   1   4     3296.08     3764.53     38.79 o 
   5   1   4     2437.73     2122.87     70.57 o 
   7   1   4      971.10     1018.23     33.26 o 
   9   1   4     4142.34     4082.64     45.37 o 
  11   1   4      569.90      528.99     24.08 o 
  13   1   4      228.66      224.21     22.77 o 
 -14   2   4      216.81      196.48     25.35 o 
 -12   2   4        3.66        2.56     17.20 o 
 -10   2   4      386.68      401.74     28.52 o 
  -8   2   4        9.29        7.06      5.12 o 
  -6   2   4      293.07      314.59     18.28 o 
  -4   2   4     1953.37     2040.49     15.85 o 
  -2   2   4     1442.34     1455.21     11.72 o 
   0   2   4     4199.34     4239.28     37.33 o 
   2   2   4      715.86      731.59     10.00 o 
   4   2   4     2461.63     2630.75     29.25 o 
   6   2   4      312.00      338.50     15.59 o 
   8   2   4      111.46      119.61     16.86 o 
  10   2   4       63.77       55.13     17.42 o 
  12   2   4       23.52       37.44     18.89 o 
 -15   3   4      234.73      216.49     41.42 o 
 -13   3   4        1.48       -1.72     20.72 o 
 -11   3   4     4470.14     4386.84     49.91 o 
  -9   3   4       22.77       23.65     14.78 o 
  -7   3   4     2670.07     2850.67    102.88 o 
  -5   3   4        4.82        7.24      5.89 o 
  -3   3   4      104.63      103.87      6.50 o 
  -1   3   4    14132.61    13276.79     46.18 o 
   1   3   4     6492.96     6782.30     48.60 o 
   3   3   4       72.09       73.58      9.00 o 
   5   3   4      967.86     1066.41     20.82 o 
   7   3   4      896.77      816.84     21.09 o 
   9   3   4      116.43      124.23     17.46 o 
  11   3   4       14.88       17.90     17.41 o 
  13   3   4       12.41       15.36     19.51 o 
 -14   4   4        6.17      -16.08     35.73 o 
 -12   4   4      540.95      559.35     24.55 o 
 -10   4   4     3711.07     3844.09     57.39 o 
  -8   4   4     1070.44     1081.83     25.39 o 
  -6   4   4     1251.27     1542.06     28.59 o 
  -4   4   4     3901.78     4324.37     52.58 o 
  -2   4   4      606.00      646.77     22.42 o 
   0   4   4    14373.85    14462.46     63.91 o 
   2   4   4     3477.50     3332.61     33.39 o 
   4   4   4     6026.96     6114.97    117.25 o 
   6   4   4     1898.19     1884.27     27.18 o 
   8   4   4      461.16      455.80     20.36 o 
  10   4   4       65.58       60.31     17.13 o 
  12   4   4        0.76       17.51     18.66 o 
 -15   5   4       92.87      120.13     41.69 o 
 -13   5   4      702.45      668.18     37.75 o 
 -11   5   4      144.74      160.27     18.30 o 
  -9   5   4      874.37      855.39     25.80 o 
  -7   5   4     2231.44     2222.58     57.80 o 
  -5   5   4     2142.30     2018.82     23.30 o 
  -3   5   4     3764.40     3975.83     37.43 o 
  -1   5   4      277.74      240.19      7.46 o 
   1   5   4      697.41      551.21     10.02 o 
   3   5   4      630.21      632.25     17.78 o 
   5   5   4     5837.10     5711.04     37.50 o 
   7   5   4      234.74      223.34     13.67 o 
   9   5   4      328.76      352.02     19.97 o 
  11   5   4       44.58       45.33     18.06 o 
  13   5   4      961.14     1176.53     38.09 o 
 -14   6   4      605.64      627.53     76.75 o 
 -12   6   4      338.48      360.15     32.08 o 
 -10   6   4     2453.82     2501.04     38.44 o 
  -8   6   4     1819.35     1772.18     61.54 o 
  -6   6   4     1657.04     1718.00     39.37 o 
  -4   6   4     2327.09     2256.28     42.68 o 
  -2   6   4      282.95      332.67      9.78 o 
   0   6   4     6864.87     6930.20     68.44 o 
   2   6   4      500.74      533.73     14.34 o 
   4   6   4      674.91      786.19     24.32 o 
   6   6   4     4641.39     4738.86     41.07 o 
   8   6   4       19.53       35.21     10.62 o 
  10   6   4     1538.26     1489.50     32.04 o 
  12   6   4       36.71       37.98     18.42 o 
 -13   7   4       43.42       42.45     27.27 o 
 -11   7   4     1146.91     1325.72     45.08 o 
  -9   7   4     3192.74     3182.80     72.53 o 
  -7   7   4        0.05      -11.97     28.37 o 
  -5   7   4     1694.12     1734.51     60.25 o 
  -3   7   4     4695.41     4593.39     83.95 o 
  -1   7   4     2457.96     2436.44     68.43 o 
   1   7   4     1156.31     1428.29     18.06 o 
   3   7   4      601.45      475.78     14.74 o 
   5   7   4      119.88      107.59     18.18 o 
   7   7   4     1864.12     1872.39     23.77 o 
   9   7   4       11.33       19.72     18.03 o 
  11   7   4       27.10       36.47     20.68 o 
  13   7   4       69.00       72.36     24.87 o 
 -14   8   4        4.55        6.51     28.74 o 
 -12   8   4      128.60      114.87     28.59 o 
 -10   8   4     2484.86     2591.28     56.10 o 
  -8   8   4      382.61      361.21     40.51 o 
  -6   8   4      350.15      366.37     15.99 o 
  -4   8   4     2384.07     2449.03     35.51 o 
  -2   8   4      903.14      877.23     19.06 o 
   0   8   4      342.50      340.95     17.43 o 
   2   8   4      180.50      163.98     11.29 o 
   4   8   4      207.02      216.73     18.92 o 
   6   8   4      144.71      149.97     17.64 o 
   8   8   4       68.68       70.73     15.58 o 
  10   8   4      364.98      366.46     24.96 o 
  12   8   4      103.49      119.67     23.39 o 
 -13   9   4      722.05      674.08     40.51 o 
 -11   9   4      116.21      136.06     29.61 o 
  -9   9   4      147.83      160.84     39.44 o 
  -7   9   4      822.83      791.01     42.84 o 
  -5   9   4      138.57      142.00     22.79 o 
  -3   9   4      602.23      547.36     38.81 o 
  -1   9   4       40.33       26.89     10.75 o 
   1   9   4        0.15       17.38      9.81 o 
   3   9   4      585.22      594.28     22.79 o 
   5   9   4      100.96      101.91     19.92 o 
   7   9   4       26.29       23.26     14.20 o 
   9   9   4        2.12        7.54     15.22 o 
  11   9   4        4.52       15.69     19.51 o 
 -14  10   4      198.57      218.22     36.15 o 
 -12  10   4       51.36       58.93     29.03 o 
 -10  10   4        3.29       -7.05     35.97 o 
  -8  10   4     1426.86     1534.84     61.77 o 
  -6  10   4     1060.75     1125.23     46.62 o 
  -4  10   4       35.30       39.98      9.67 o 
  -2  10   4      250.43      268.85     20.56 o 
   0  10   4     4260.62     4439.15     37.88 o 
   2  10   4      779.50      667.29     28.25 o 
   4  10   4      870.44      916.40     29.16 o 
   6  10   4     2597.34     2582.59     32.76 o 
   8  10   4        4.00       -6.12     14.35 o 
  10  10   4      105.31       95.71     20.24 o 
  12  10   4       52.39       54.66     22.58 o 
 -13  11   4       11.07       27.17     30.24 o 
 -11  11   4        0.39       11.39     26.27 o 
  -9  11   4     3383.67     3688.04     95.03 o 
  -7  11   4        1.25        9.19     32.71 o 
  -5  11   4     1291.54     1115.30     89.86 o 
  -3  11   4     3131.29     3227.18     27.44 o 
  -1  11   4       24.82       20.75     12.94 o 
   1  11   4      297.05      338.53     27.63 o 
   3  11   4      214.47      214.06     19.87 o 
   5  11   4      392.86      387.25     17.04 o 
   7  11   4      748.79      746.96     22.04 o 
   9  11   4      206.68      227.00     18.75 o 
  11  11   4       66.35       59.52     21.03 o 
 -12  12   4      213.56      241.82     33.34 o 
 -10  12   4      513.97      539.06     50.22 o 
  -8  12   4     1162.36     1136.20     59.72 o 
  -6  12   4       76.72      117.15     35.25 o 
  -4  12   4      120.00      112.91     10.40 o 
  -2  12   4      432.52      401.88     34.17 o 
   0  12   4     1048.64     1203.37     25.03 o 
   2  12   4      234.12      192.98     18.71 o 
   4  12   4      206.20      237.95     13.28 o 
   6  12   4       31.19       29.16     12.59 o 
   8  12   4       13.35       20.12     14.58 o 
  10  12   4       80.18       82.80     18.05 o 
 -11  13   4      151.44      130.57     30.34 o 
  -9  13   4       71.50       99.96     38.53 o 
  -7  13   4        5.59       -7.64     34.19 o 
  -5  13   4       58.88       50.62     37.50 o 
  -3  13   4       51.23       88.16     23.52 o 
  -1  13   4       88.90      112.50     21.59 o 
   1  13   4      167.32      203.61     11.93 o 
   3  13   4      116.30       86.15     10.10 o 
   5  13   4      280.70      312.91     15.42 o 
   7  13   4       68.49       55.24     13.90 o 
   9  13   4        4.63        4.06     15.89 o 
 -12  14   4       81.27       83.77     30.79 o 
 -10  14   4      132.71      140.45     43.67 o 
  -8  14   4       81.65       68.19     37.09 o 
  -6  14   4      109.01      124.18     36.24 o 
  -4  14   4       20.66       20.16     37.88 o 
  -2  14   4      315.89      316.76     26.78 o 
   0  14   4        0.26        7.91     15.32 o 
   2  14   4        2.00       13.86     17.52 o 
   4  14   4      244.46      204.04     23.50 o 
   6  14   4      121.01      121.28     23.29 o 
   8  14   4       90.71       96.59     26.07 o 
  10  14   4       27.38       72.42     27.60 o 
 -11  15   4        2.83       -4.01     29.34 o 
  -9  15   4     1188.22     1098.70     65.17 o 
  -7  15   4      182.68      254.29     41.06 o 
  -5  15   4       54.12       48.32     36.77 o 
  -3  15   4     1123.58     1117.10     37.95 o 
  -1  15   4      121.08      119.52     16.43 o 
   1  15   4      291.73      318.00     20.54 o 
   3  15   4       45.49       40.36     19.40 o 
   5  15   4      202.89      193.53     25.39 o 
   7  15   4       51.71       76.35     24.73 o 
   9  15   4      182.06      203.17     29.54 o 
 -10  16   4      115.49      120.33     44.08 o 
  -8  16   4      272.72      282.86     46.70 o 
  -6  16   4       40.82       37.49     37.20 o 
  -4  16   4       18.87       23.11     24.68 o 
  -2  16   4      250.74      207.27     25.75 o 
   0  16   4        8.23        4.57     15.64 o 
   2  16   4      625.60      627.33     28.92 o 
   4  16   4        4.89        8.80     21.15 o 
   6  16   4        0.01        5.52     22.57 o 
   8  16   4        2.16       -1.58     40.63 o 
  -9  17   4       31.01       42.23     39.92 o 
  -7  17   4      104.57      118.04     39.72 o 
  -5  17   4        0.62       -0.89     25.88 o 
  -3  17   4      251.76      289.52     29.37 o 
  -1  17   4        0.31        6.93     15.92 o 
   1  17   4       15.44       32.75     17.14 o 
   3  17   4      184.14      164.92     21.27 o 
   5  17   4        0.68      -13.42     22.41 o 
   7  17   4       64.90       86.67     41.81 o 
  -8  18   4       41.27       56.70     41.28 o 
  -6  18   4       27.38       52.21     38.60 o 
  -4  18   4        1.48        7.85     25.51 o 
  -2  18   4       49.72       74.54     24.63 o 
   0  18   4       47.34       51.78     17.40 o 
   2  18   4        1.65        7.27     24.69 o 
   4  18   4       27.95       70.36     29.52 o 
   6  18   4        6.39       -9.46     37.21 o 
  -7  19   4        2.91       25.77     40.37 o 
  -5  19   4       11.86       17.82     39.53 o 
  -3  19   4       17.31       58.95     41.08 o 
  -1  19   4       27.29       60.49     42.18 o 
   1  19   4        1.62      -14.93     23.56 o 
   3  19   4        0.83        4.44     26.47 o 
   5  19   4       66.02       91.10     38.50 o 
  -6  20   4       52.33       74.00     42.13 o 
  -4  20   4        1.79       -5.58     38.94 o 
  -2  20   4       27.36        7.82     42.50 o 
   0  20   4      119.60      109.07     47.50 o 
   2  20   4        4.60       -9.62     45.64 o 
   4  20   4        4.58       12.14     29.10 o 
  -3  21   4        5.34       -6.27     41.49 o 
  -1  21   4      119.01      109.35     46.61 o 
   1  21   4      237.55      276.68     54.56 o 
 -15   1   5        4.61       12.68     33.58 o 
 -13   1   5       19.06       35.42     20.53 o 
 -11   1   5      271.74      298.50     20.13 o 
  -9   1   5       74.19       80.28     13.22 o 
  -7   1   5     1095.28      993.87     20.70 o 
  -5   1   5     2964.99     2964.26     58.51 o 
  -3   1   5     2663.27     3418.88     45.61 o 
  -1   1   5       72.45       84.03      7.64 o 
   1   1   5     8515.14     8590.70     50.95 o 
   3   1   5       51.22       60.15      8.93 o 
   5   1   5      141.69      161.20     14.15 o 
   7   1   5     1042.23     1021.48     35.19 o 
   9   1   5        9.70       20.88     16.66 o 
  11   1   5        7.33       10.35     18.29 o 
  13   1   5      628.77      699.33     29.89 o 
 -14   2   5      344.44      338.12     27.15 o 
 -12   2   5      274.38      285.55     20.80 o 
 -10   2   5    12116.40    12311.99     97.06 o 
  -8   2   5     3348.14     3280.98     66.30 o 
  -6   2   5    21574.00    23964.03    195.53 o 
  -4   2   5     7892.06     8860.16     32.34 o 
  -2   2   5    26676.36    28404.74     73.22 o 
   0   2   5    10193.36    10493.55     58.79 o 
   2   2   5     4340.64     4366.26     41.02 o 
   4   2   5     1158.78     1100.22     21.82 o 
   6   2   5      510.49      509.93     18.98 o 
   8   2   5      393.14      418.01     30.09 o 
  10   2   5      379.03      268.51     20.41 o 
  12   2   5      444.74      396.47     24.23 o 
 -15   3   5       47.11       30.58     34.78 o 
 -13   3   5      688.51      672.75     29.88 o 
 -11   3   5      469.46      480.91     22.64 o 
  -9   3   5     4238.36     4090.46     64.16 o 
  -7   3   5      511.03      525.84     14.54 o 
  -5   3   5     8976.93     9864.80     45.28 o 
  -3   3   5      198.61      170.02      5.84 o 
  -1   3   5    28210.90    28894.35    133.52 o 
   1   3   5     3294.89     3057.51     29.00 o 
   3   3   5      414.66      330.87     12.10 o 
   5   3   5      265.94      302.17     18.71 o 
   7   3   5      778.44      815.84     22.61 o 
   9   3   5       20.98       28.04     16.51 o 
  11   3   5      219.28      222.42     21.36 o 
  13   3   5      905.28      921.86     32.13 o 
 -14   4   5       44.57       46.78     26.40 o 
 -12   4   5       94.13      113.13     17.95 o 
 -10   4   5      741.10      714.00     23.34 o 
  -8   4   5      133.85      156.45     14.58 o 
  -6   4   5      172.10      144.73      7.85 o 
  -4   4   5     5039.12     5067.41     37.84 o 
  -2   4   5    14851.39    14329.52     98.13 o 
   0   4   5      633.54      623.43     15.57 o 
   2   4   5     1976.20     2101.45     27.35 o 
   4   4   5     5997.82     5903.52     58.57 o 
   6   4   5       53.63       38.93     13.46 o 
   8   4   5     1320.41     1454.78     41.90 o 
  10   4   5        0.17        9.96     17.30 o 
  12   4   5      398.08      390.43     24.45 o 
 -15   5   5        1.90      -14.22     37.87 o 
 -13   5   5        1.88        1.22     26.87 o 
 -11   5   5        0.03       -7.08     14.81 o 
  -9   5   5      341.44      312.56     25.19 o 
  -7   5   5      478.67      488.37     14.58 o 
  -5   5   5      134.85      153.93     10.14 o 
  -3   5   5     5448.55     5152.54     59.25 o 
  -1   5   5        4.09       14.21      7.19 o 
   1   5   5      274.26      224.30      7.57 o 
   3   5   5       46.13       55.33     12.19 o 
   5   5   5       76.34       86.47     15.50 o 
   7   5   5        0.01        0.65     13.39 o 
   9   5   5      189.81      155.70     18.05 o 
  11   5   5       11.17       11.68     18.00 o 
  13   5   5        8.69        8.20     19.73 o 
 -14   6   5       43.06       28.20     28.42 o 
 -12   6   5        1.65        1.48     25.40 o 
 -10   6   5     2945.92     2892.63     41.91 o 
  -8   6   5       40.96       50.71     11.17 o 
  -6   6   5     2092.99     2515.04     60.46 o 
  -4   6   5     2249.42     2411.54     28.62 o 
  -2   6   5      517.64      543.67     12.48 o 
   0   6   5      103.69       73.04      7.49 o 
   2   6   5     4486.64     4619.26    113.60 o 
   4   6   5       15.79       16.72     14.78 o 
   6   6   5      886.17      938.91     27.24 o 
   8   6   5       64.04       60.66     11.62 o 
  10   6   5       13.19        3.28     16.98 o 
  12   6   5       40.22       54.51     19.20 o 
 -15   7   5      192.68      222.56     33.96 o 
 -13   7   5      879.10      796.40     41.04 o 
 -11   7   5      316.97      312.19     31.03 o 
  -9   7   5     3627.92     3568.16    259.25 o 
  -7   7   5       61.38       56.36     29.14 o 
  -5   7   5    14500.29    15150.73    153.91 o 
  -3   7   5        3.43        2.55      4.30 o 
  -1   7   5    26714.03    25757.30    360.10 o 
   1   7   5     1956.24     2150.99     33.89 o 
   3   7   5      169.12      190.29     11.87 o 
   5   7   5     2209.73     2127.96     39.89 o 
   7   7   5       41.75       43.90     16.34 o 
   9   7   5       35.77       61.78     18.26 o 
  11   7   5      618.90      566.51     37.16 o 
 -14   8   5      100.39       92.36     30.80 o 
 -12   8   5        4.71       12.60     26.11 o 
 -10   8   5     1445.77     1456.86     64.39 o 
  -8   8   5       26.34      -13.81     31.73 o 
  -6   8   5      401.33      471.59     21.75 o 
  -4   8   5      752.38      761.45     23.73 o 
  -2   8   5      489.27      529.33     18.20 o 
   0   8   5     1516.73     1432.16     23.58 o 
   2   8   5     2393.11     2562.96     26.15 o 
   4   8   5     2717.67     2829.25     50.40 o 
   6   8   5     1108.63     1113.82     59.08 o 
   8   8   5        6.28        7.55     16.39 o 
  10   8   5        3.69        7.99     19.65 o 
  12   8   5      501.19      593.88     31.81 o 
 -13   9   5       61.27       62.20     29.45 o 
 -11   9   5      217.45      246.64     30.74 o 
  -9   9   5       12.89       25.27     35.39 o 
  -7   9   5      807.90      698.52     29.75 o 
  -5   9   5      756.61      727.96     24.03 o 
  -3   9   5      927.09      898.43     27.59 o 
  -1   9   5      303.92      266.95     12.35 o 
   1   9   5      560.83      520.64     13.90 o 
   3   9   5      342.61      319.48     18.78 o 
   5   9   5     1565.64     1423.21     35.91 o 
   7   9   5      214.26      187.91     13.12 o 
   9   9   5      663.13      685.90     28.40 o 
  11   9   5       63.08       66.74     21.33 o 
 -14  10   5      160.46      134.88     33.13 o 
 -12  10   5       20.56       18.01     27.16 o 
 -10  10   5      174.25      163.15     39.31 o 
  -8  10   5      475.90      488.93     44.02 o 
  -6  10   5      524.44      442.00     20.88 o 
  -4  10   5     1497.59     1206.80    144.59 o 
  -2  10   5     3958.42     3872.03     32.50 o 
   0  10   5       35.21       21.41     11.16 o 
   2  10   5      661.32      648.10     21.81 o 
   4  10   5        3.08        4.14     16.69 o 
   6  10   5       50.67       36.00     16.32 o 
   8  10   5        0.24        4.84     14.63 o 
  10  10   5      319.75      336.21     24.75 o 
 -13  11   5       40.84       67.84     29.77 o 
 -11  11   5       51.12       80.08     40.90 o 
  -9  11   5      765.71      761.35     51.71 o 
  -7  11   5        0.18       31.34     32.15 o 
  -5  11   5      113.64       77.03     35.76 o 
  -3  11   5      206.92      227.14     14.83 o 
  -1  11   5      306.51      293.48     14.84 o 
   1  11   5       10.34        4.34     12.87 o 
   3  11   5      742.88      834.62     41.04 o 
   5  11   5       58.89       82.60     15.56 o 
   7  11   5       26.26       13.56     13.65 o 
   9  11   5        0.00       -5.01     16.12 o 
  11  11   5       22.96       18.10     20.73 o 
 -12  12   5        1.63       20.38     28.16 o 
 -10  12   5      233.78      251.67     46.25 o 
  -8  12   5      288.35      216.72     38.77 o 
  -6  12   5        0.23      -31.10     36.33 o 
  -4  12   5     3461.35     3253.30     36.70 o 
  -2  12   5     1158.27      994.75     31.08 o 
   0  12   5      127.15      127.92     14.84 o 
   2  12   5        2.30       -2.01     15.22 o 
   4  12   5     1548.79     1626.98     37.79 o 
   6  12   5        1.13        0.60     12.69 o 
   8  12   5       43.96       19.46     15.15 o 
  10  12   5       76.45       98.68     21.23 o 
 -11  13   5        0.72        5.22     41.31 o 
  -9  13   5      141.58      155.19     41.85 o 
  -7  13   5      378.49      354.57     42.62 o 
  -5  13   5     1267.08     1252.11     60.84 o 
  -3  13   5      488.98      560.41     18.42 o 
  -1  13   5      158.95      157.58     15.19 o 
   1  13   5      765.68      726.26     22.52 o 
   3  13   5       38.45       30.71     12.57 o 
   5  13   5      130.18      122.33     13.24 o 
   7  13   5       18.32       28.70     13.96 o 
   9  13   5        4.71       -2.69     16.00 o 
 -12  14   5       35.01       19.38     30.55 o 
 -10  14   5        8.33       18.35     40.61 o 
  -8  14   5        4.84        0.85     37.14 o 
  -6  14   5        4.73      -20.29     37.93 o 
  -4  14   5     3735.54     3849.70     92.94 o 
  -2  14   5     1315.13     1331.59     46.64 o 
   0  14   5      132.42      134.27     16.43 o 
   2  14   5       25.55       25.36     16.76 o 
   4  14   5      630.10      619.15     21.10 o 
   6  14   5       19.08       13.81     20.87 o 
   8  14   5       77.65       96.18     26.07 o 
 -11  15   5      197.00      274.36     50.41 o 
  -9  15   5        9.96        4.95     39.62 o 
  -7  15   5       62.21       62.78     37.40 o 
  -5  15   5        4.72       -1.34     36.60 o 
  -3  15   5        3.06        7.61     22.86 o 
  -1  15   5       91.54      110.27     15.67 o 
   1  15   5        8.76        5.90     15.42 o 
   3  15   5      282.66      295.44     23.68 o 
   5  15   5       31.61       11.45     20.47 o 
   7  15   5       69.64       76.18     24.93 o 
   9  15   5        5.16        1.70     40.80 o 
 -10  16   5       14.54       14.20     40.87 o 
  -8  16   5      301.89      313.14     47.54 o 
  -6  16   5        3.29       -8.84     39.20 o 
  -4  16   5      281.95      213.05     27.13 o 
  -2  16   5       50.38       54.23     21.21 o 
   0  16   5        6.99        9.90     15.13 o 
   2  16   5       38.35       74.02     17.38 o 
   4  16   5        2.63       12.09     20.12 o 
   6  16   5        0.00      -12.52     35.65 o 
   8  16   5       52.25       47.63     41.68 o 
  -9  17   5       33.58       41.71     41.97 o 
  -7  17   5        0.48        2.41     38.13 o 
  -5  17   5      187.79      181.53     27.96 o 
  -3  17   5       37.94       20.53     24.16 o 
  -1  17   5        0.02       -1.82     42.62 o 
   1  17   5       23.11       37.09     23.92 o 
   3  17   5      100.36       93.36     28.09 o 
   5  17   5       43.09       35.23     35.81 o 
   7  17   5       40.50       78.91     41.45 o 
  -8  18   5       26.75       37.38     40.23 o 
  -6  18   5       21.13       25.22     40.32 o 
  -4  18   5      336.59      284.00     47.80 o 
  -2  18   5        2.43       12.10     38.86 o 
   0  18   5       10.02       -0.57     42.43 o 
   2  18   5        5.54       26.29     24.89 o 
   4  18   5       18.90       18.91     28.24 o 
   6  18   5        0.38        4.07     36.99 o 
  -7  19   5       74.41       83.45     41.79 o 
  -5  19   5      122.45      107.90     43.76 o 
  -3  19   5        6.15       -2.26     40.27 o 
  -1  19   5       34.74       44.35     41.35 o 
   1  19   5        3.26      -16.94     44.10 o 
   3  19   5       33.65       24.23     27.49 o 
   5  19   5        6.00      -14.52     36.40 o 
  -6  20   5        0.14       -3.45     39.39 o 
  -4  20   5       95.16       77.85     42.83 o 
  -2  20   5       12.75      -26.83     41.38 o 
   0  20   5        0.02      -12.78     46.23 o 
   2  20   5       26.05       24.49     46.83 o 
  -3  21   5        1.45       18.19     43.40 o 
  -1  21   5        6.03        6.52     42.99 o 
   1  21   5        7.55       48.73     49.91 o 
 -14   0   6      895.64      936.21     49.54 o 
 -12   0   6     2316.89     2097.10     61.21 o 
 -10   0   6     8637.59     8285.53     86.63 o 
  -8   0   6     6178.97     6170.71     91.14 o 
  -6   0   6     1823.01     1983.99     47.38 o 
  -4   0   6    22737.83    23639.00     85.09 o 
  -2   0   6     5706.88     5926.42     49.56 o 
   0   0   6     4038.21     4710.03     41.84 o 
   2   0   6     6690.17     7532.70     57.78 o 
   4   0   6     2803.96     2705.33     39.81 o 
   6   0   6      177.32      129.33     33.34 o 
   8   0   6      948.78      787.71     50.95 o 
  10   0   6        6.27        8.25     24.68 o 
  12   0   6      828.12      816.14     43.15 o 
 -15   1   6      684.58      689.76     48.29 o 
 -13   1   6        8.31       -2.95     19.50 o 
 -11   1   6       14.82        7.67     15.69 o 
  -9   1   6      317.56      305.73     17.84 o 
  -7   1   6      271.15      269.92     18.88 o 
  -5   1   6    13755.43    15693.89     60.25 o 
  -3   1   6    16698.58    17952.75     91.00 o 
  -1   1   6    10019.07     9533.35     41.61 o 
   1   1   6      732.25      691.81     13.17 o 
   3   1   6    13710.95    15405.70     95.10 o 
   5   1   6      141.20      168.30     15.59 o 
   7   1   6     1174.69     1028.25     55.30 o 
   9   1   6       43.61       84.13     25.32 o 
  11   1   6      920.58      854.49     29.74 o 
  13   1   6        3.14        5.58     21.12 o 
 -14   2   6        3.03        5.99     32.27 o 
 -12   2   6      128.31      124.06     18.08 o 
 -10   2   6       13.71       20.08      8.37 o 
  -8   2   6      516.32      545.34     13.28 o 
  -6   2   6      656.20      762.84     16.75 o 
  -4   2   6    12479.33    13365.39     41.97 o 
  -2   2   6       13.79       15.19      4.98 o 
   0   2   6     1238.75     1366.00     18.53 o 
   2   2   6     1764.00     1754.04     22.16 o 
   4   2   6      218.51      183.53     14.84 o 
   6   2   6     1036.61     1023.74     25.41 o 
   8   2   6        0.39        0.42     23.96 o 
  10   2   6       10.62        8.91     17.56 o 
  12   2   6      268.14      264.40     23.62 o 
 -15   3   6       28.04       32.29     35.38 o 
 -13   3   6       32.74       35.89     17.76 o 
 -11   3   6     1058.98     1072.24     27.24 o 
  -9   3   6      125.92      131.45      8.89 o 
  -7   3   6       22.72       17.62      8.28 o 
  -5   3   6     6562.38     7567.89     36.47 o 
  -3   3   6     2433.28     2475.17     21.92 o 
  -1   3   6      380.16      412.69     10.80 o 
   1   3   6      556.28      497.62     11.12 o 
   3   3   6     4413.24     4740.33     33.39 o 
   5   3   6      705.79      726.16     21.25 o 
   7   3   6        0.06        4.72     14.49 o 
   9   3   6        0.30       -3.83     16.48 o 
  11   3   6      430.41      376.69     23.60 o 
 -14   4   6      106.75      106.51     28.43 o 
 -12   4   6      742.56      722.38     24.95 o 
 -10   4   6     2983.82     2977.22     43.59 o 
  -8   4   6     1173.18     1268.24     22.88 o 
  -6   4   6     2689.27     2740.38     48.75 o 
  -4   4   6     5394.59     5708.51    101.43 o 
  -2   4   6        1.26       17.21      6.33 o 
   0   4   6      975.89     1018.03     24.48 o 
   2   4   6     2459.04     2610.90     30.92 o 
   4   4   6     1259.40     1199.89     52.31 o 
   6   4   6      546.43      587.56     21.36 o 
   8   4   6     3001.20     2883.86     39.11 o 
  10   4   6      291.88      275.35     21.74 o 
  12   4   6      132.62      140.51     21.28 o 
 -15   5   6      342.43      356.97     35.36 o 
 -13   5   6     1572.11     1660.73     71.34 o 
 -11   5   6      193.47      184.20     16.75 o 
  -9   5   6      382.54      345.94     17.64 o 
  -7   5   6      138.01      118.63     13.42 o 
  -5   5   6     5719.46     6112.18     50.83 o 
  -3   5   6     2430.95     2507.16     52.51 o 
  -1   5   6        6.77       10.27      8.73 o 
   1   5   6      914.13     1007.83     30.66 o 
   3   5   6     2197.88     2184.08     47.52 o 
   5   5   6      605.47      706.76     25.45 o 
   7   5   6     2443.40     2379.51     35.54 o 
   9   5   6      119.86      132.30     18.10 o 
  11   5   6      514.91      541.32     25.65 o 
 -14   6   6        1.04        3.57     27.96 o 
 -12   6   6      402.30      413.46     32.55 o 
 -10   6   6       50.45       33.90     14.47 o 
  -8   6   6       29.03       23.09      8.11 o 
  -6   6   6     9021.17     8979.52    109.77 o 
  -4   6   6     5042.91     4877.77     34.26 o 
  -2   6   6     5741.93     5221.07     68.88 o 
   0   6   6     1235.39     1125.45     30.45 o 
   2   6   6     1380.71     1218.63     28.20 o 
   4   6   6     1716.79     1699.64     53.82 o 
   6   6   6    10552.89    10105.12     78.44 o 
   8   6   6      283.38      275.86     24.04 o 
  10   6   6       58.40       39.93     18.40 o 
  12   6   6      385.20      395.48     25.63 o 
 -15   7   6       34.85       52.13     29.70 o 
 -13   7   6      479.28      503.33     36.42 o 
 -11   7   6      387.18      357.99     45.17 o 
  -9   7   6        0.24        4.54     33.56 o 
  -7   7   6      512.15      512.79     39.28 o 
  -5   7   6      756.19      820.65     17.74 o 
  -3   7   6     1964.57     1745.40     89.66 o 
  -1   7   6     6759.45     7016.52     53.52 o 
   1   7   6      801.59      800.17     13.34 o 
   3   7   6      222.23      184.67     15.34 o 
   5   7   6     1186.83     1206.75     52.67 o 
   7   7   6       22.57       27.27     16.37 o 
   9   7   6        0.67        6.34     18.72 o 
  11   7   6      115.81      118.67     23.34 o 
 -14   8   6       74.42       97.65     29.83 o 
 -12   8   6     1372.27     1465.96     48.55 o 
 -10   8   6        0.75       10.53     35.24 o 
  -8   8   6      175.29      187.97     37.00 o 
  -6   8   6      136.40      143.78     26.89 o 
  -4   8   6     5214.55     5175.96     86.23 o 
  -2   8   6     1968.11     1816.48     46.31 o 
   0   8   6     2360.17     2275.48     82.50 o 
   2   8   6       88.14      127.00     10.14 o 
   4   8   6       27.84       21.95     16.48 o 
   6   8   6        7.35       20.16     35.83 o 
   8   8   6      783.65      764.18     27.87 o 
  10   8   6      507.05      519.21     27.98 o 
 -13   9   6      895.41      888.84     43.82 o 
 -11   9   6       13.96       19.45     37.84 o 
  -9   9   6      146.75      167.94     37.22 o 
  -7   9   6       21.80       27.48     13.38 o 
  -5   9   6     2540.13     2662.71     68.43 o 
  -3   9   6      284.65      260.13     20.37 o 
  -1   9   6        5.73       10.65      8.50 o 
   1   9   6      106.28      100.93      9.60 o 
   3   9   6       17.46       26.41     14.08 o 
   5   9   6       80.38      112.20     20.57 o 
   7   9   6     1550.98     1500.20     35.58 o 
   9   9   6       96.98       91.71     20.99 o 
  11   9   6       99.43      112.00     23.04 o 
 -14  10   6       58.40       30.09     30.27 o 
 -12  10   6      216.75      170.62     29.83 o 
 -10  10   6        0.15        5.15     35.95 o 
  -8  10   6       14.69       34.99     34.33 o 
  -6  10   6     4012.07     4314.38     90.99 o 
  -4  10   6       27.13       42.46     33.28 o 
  -2  10   6      118.16       88.47     10.81 o 
   0  10   6       12.49       60.90     10.38 o 
   2  10   6      624.21      577.93     16.45 o 
   4  10   6       24.88       14.23     17.29 o 
   6  10   6     1868.72     1679.54     40.97 o 
   8  10   6       31.64       38.24     17.96 o 
  10  10   6        0.26        4.07     19.62 o 
 -13  11   6      227.03      207.99     33.55 o 
 -11  11   6       67.19      103.01     42.65 o 
  -9  11   6      419.84      355.55     44.51 o 
  -7  11   6       43.21       68.56     35.72 o 
  -5  11   6       74.06       38.30     36.15 o 
  -3  11   6      192.19      190.85     11.34 o 
  -1  11   6     2160.05     2237.09     27.25 o 
   1  11   6        8.03       19.43     12.35 o 
   3  11   6     1952.57     1959.31     36.50 o 
   5  11   6      572.30      569.40     27.86 o 
   7  11   6      493.77      503.13     20.28 o 
   9  11   6      218.58      190.70     22.32 o 
 -12  12   6      428.94      347.97     36.38 o 
 -10  12   6      195.51      203.96     43.57 o 
  -8  12   6        2.22       -0.14     33.88 o 
  -6  12   6      873.77      714.83     50.56 o 
  -4  12   6       46.02       39.59      8.41 o 
  -2  12   6      776.95      892.09     19.95 o 
   0  12   6        0.01        8.21     11.68 o 
   2  12   6      368.35      420.22     20.93 o 
   4  12   6      223.73      194.23     21.26 o 
   6  12   6       30.75       34.89     13.21 o 
   8  12   6       49.00       46.73     15.76 o 
  10  12   6       93.84       78.35     21.19 o 
 -11  13   6       82.54      156.65     45.62 o 
  -9  13   6        9.05        8.14     37.83 o 
  -7  13   6       76.85       82.04     35.32 o 
  -5  13   6      612.56      459.36     47.44 o 
  -3  13   6      950.67      890.88     20.11 o 
  -1  13   6      220.11      213.35     15.24 o 
   1  13   6        2.17        9.50     13.45 o 
   3  13   6      709.95      826.02     28.33 o 
   5  13   6       12.71       17.52     14.21 o 
   7  13   6       24.00       21.06     14.51 o 
   9  13   6       69.01       73.39     19.79 o 
 -12  14   6       14.95       34.53     31.40 o 
 -10  14   6        1.51       10.01     40.39 o 
  -8  14   6       17.89       41.68     37.65 o 
  -6  14   6      649.93      588.76     49.92 o 
  -4  14   6        2.54       30.77     22.29 o 
  -2  14   6      272.81      225.73     15.63 o 
   0  14   6      267.58      274.24     17.07 o 
   2  14   6       72.22       70.17     16.77 o 
   4  14   6      160.81      154.03     20.96 o 
   6  14   6        5.73       20.05     20.98 o 
   8  14   6      496.87      532.60     54.04 o 
 -11  15   6       48.41       56.73     41.17 o 
  -9  15   6      183.74      210.80     45.08 o 
  -7  15   6        0.87       13.30     35.22 o 
  -5  15   6       42.37       49.73     39.64 o 
  -3  15   6      249.19      267.35     24.86 o 
  -1  15   6       94.45       89.58     14.62 o 
   1  15   6       38.92       58.41     15.10 o 
   3  15   6      748.30      670.70     45.48 o 
   5  15   6      168.59      177.96     38.21 o 
   7  15   6      450.72      465.60     50.37 o 
 -10  16   6        0.04       -3.15     40.81 o 
  -8  16   6      125.29      122.64     42.91 o 
  -6  16   6       75.63       59.79     40.97 o 
  -4  16   6      828.87      803.99     57.47 o 
  -2  16   6       32.67       48.66     38.27 o 
   0  16   6       58.31       92.18     22.58 o 
   2  16   6      137.16      189.11     31.12 o 
   4  16   6      144.58      116.36     36.25 o 
   6  16   6        0.79       -7.11     37.52 o 
  -9  17   6        7.86       18.95     42.60 o 
  -7  17   6       32.60        5.80     38.91 o 
  -5  17   6        5.69       24.78     37.89 o 
  -3  17   6     1662.99     1633.49     74.62 o 
  -1  17   6        0.11      -19.78     43.08 o 
   1  17   6       17.49       13.21     23.07 o 
   3  17   6      473.29      431.10     33.83 o 
   5  17   6        1.49       -0.60     34.36 o 
   7  17   6        4.61       -9.46     39.59 o 
  -8  18   6       69.98       65.89     40.13 o 
  -6  18   6      159.18      138.13     44.67 o 
  -4  18   6        5.06       23.49     42.20 o 
  -2  18   6        3.96       23.00     41.44 o 
   0  18   6        5.35        0.27     45.38 o 
   2  18   6       12.34       28.58     24.80 o 
   4  18   6       47.78       69.41     29.10 o 
   6  18   6       15.47       21.41     38.75 o 
  -7  19   6       22.53       26.13     41.70 o 
  -5  19   6      127.70      110.13     44.37 o 
  -3  19   6      171.08      194.72     46.91 o 
  -1  19   6       28.47       16.33     43.90 o 
   1  19   6       19.43        6.99     45.75 o 
   3  19   6       19.48       15.82     27.52 o 
  -4  20   6       40.45       31.84     42.02 o 
  -2  20   6       18.67       30.70     43.53 o 
   0  20   6        0.96      -12.67     44.82 o 
   2  20   6        7.27       -2.37     50.01 o 
  -1  21   6        0.24        9.79     44.22 o 
 -15   1   7      151.64      154.65     36.37 o 
 -13   1   7      321.34      286.12     20.85 o 
 -11   1   7      115.89      106.24     16.95 o 
  -9   1   7      103.20      114.83     15.22 o 
  -7   1   7       10.17       11.38     14.47 o 
  -5   1   7    18121.79    18895.66    110.81 o 
  -3   1   7     7405.10     6746.55     32.75 o 
  -1   1   7       31.82       32.99      7.11 o 
   1   1   7     4287.51     4562.93     50.45 o 
   3   1   7      814.80     1079.51     23.63 o 
   5   1   7     2083.54     1761.75     26.41 o 
   7   1   7       93.53       64.38     26.31 o 
   9   1   7       31.24       24.51     25.17 o 
  11   1   7        3.87        3.01     18.82 o 
 -14   2   7      601.08      574.57     34.07 o 
 -12   2   7       22.28       27.37     16.64 o 
 -10   2   7      202.26      253.23     13.60 o 
  -8   2   7      261.29      228.54     13.51 o 
  -6   2   7      166.39      207.31     12.65 o 
  -4   2   7    10473.09    11589.57     74.61 o 
  -2   2   7     2231.27     2072.88     28.57 o 
   0   2   7     3614.26     3887.94     35.35 o 
   2   2   7    20762.34    21297.78     83.48 o 
   4   2   7      543.79      447.18     16.34 o 
   6   2   7       48.96       19.86     16.47 o 
   8   2   7      151.14       78.49     25.18 o 
  10   2   7      557.59      584.76     25.93 o 
  12   2   7       27.78       30.63     20.88 o 
 -15   3   7       23.54      -19.38     35.35 o 
 -13   3   7      215.06      233.10     28.28 o 
 -11   3   7      549.55      571.90     21.73 o 
  -9   3   7      407.93      402.37     13.42 o 
  -7   3   7      250.18      226.10     12.78 o 
  -5   3   7     6238.54     6467.36     57.50 o 
  -3   3   7      258.43      225.44      6.60 o 
  -1   3   7      661.64      777.92     14.51 o 
   1   3   7     4548.07     4975.37     33.93 o 
   3   3   7       22.02       11.48     10.23 o 
   5   3   7     1722.17     1553.57     29.52 o 
   7   3   7      548.70      542.06     22.97 o 
   9   3   7      448.92      343.46     31.47 o 
  11   3   7      215.59      205.75     21.78 o 
 -14   4   7      485.63      511.67     35.21 o 
 -12   4   7       57.51       87.58     24.62 o 
 -10   4   7       75.67       79.79     15.88 o 
  -8   4   7       48.05       36.78      8.96 o 
  -6   4   7     4974.73     5058.69     45.27 o 
  -4   4   7     5563.15     5736.94     52.76 o 
  -2   4   7     4217.80     4419.14    103.90 o 
   0   4   7      231.85      254.64     11.47 o 
   2   4   7     8150.65     8283.41     54.88 o 
   4   4   7       19.87       19.16     16.03 o 
   6   4   7      188.69      167.66     24.54 o 
   8   4   7      128.86      110.83     17.59 o 
  10   4   7      594.75      539.56     25.26 o 
  12   4   7        7.84        5.70     20.64 o 
 -15   5   7       22.60       39.34     29.02 o 
 -13   5   7      380.25      387.71     32.80 o 
 -11   5   7     2783.04     2616.27     80.60 o 
  -9   5   7      144.32      166.19     13.89 o 
  -7   5   7      479.76      431.72     22.91 o 
  -5   5   7      907.73      976.30     18.51 o 
  -3   5   7      707.04      706.71     39.87 o 
  -1   5   7      273.76      314.10     11.96 o 
   1   5   7     3940.77     3937.22    129.50 o 
   3   5   7     1297.62     1185.23     26.06 o 
   5   5   7        5.59       16.30     18.12 o 
   7   5   7     1733.13     1779.86     33.37 o 
   9   5   7        2.48        3.45     25.92 o 
  11   5   7      214.59      202.99     21.98 o 
 -14   6   7      561.18      603.55     38.87 o 
 -12   6   7      108.77       79.90     26.07 o 
 -10   6   7       40.38        5.52     33.47 o 
  -8   6   7      193.31      193.43     47.93 o 
  -6   6   7      101.93      110.90     14.73 o 
  -4   6   7      506.87      462.32     23.26 o 
  -2   6   7     1151.42     1269.09     22.86 o 
   0   6   7      685.71      811.51     21.34 o 
   2   6   7       44.04       43.68     10.63 o 
   4   6   7       21.87       36.58     29.40 o 
   6   6   7      287.09      258.97     22.57 o 
   8   6   7      619.63      616.77     43.18 o 
  10   6   7        1.77        6.40     20.76 o 
 -15   7   7       13.89        4.53     29.24 o 
 -13   7   7       57.52       36.43     26.90 o 
 -11   7   7       25.18       16.43     33.82 o 
  -9   7   7      423.14      409.30     43.25 o 
  -7   7   7     1672.92     1798.91     59.21 o 
  -5   7   7      103.92       92.82     12.86 o 
  -3   7   7     2263.52     2138.40     65.51 o 
  -1   7   7     6820.04     7177.06     86.16 o 
   1   7   7     4188.40     3956.72    223.61 o 
   3   7   7      379.07      374.79     18.14 o 
   5   7   7      829.38      936.09     50.89 o 
   7   7   7      105.30      120.62     19.77 o 
   9   7   7       17.23        6.30     20.15 o 
  11   7   7      331.77      382.24     28.56 o 
 -14   8   7      794.21      800.38     43.58 o 
 -12   8   7      158.81      188.79     41.71 o 
 -10   8   7       33.63       64.87     37.63 o 
  -8   8   7      342.90      341.93     38.95 o 
  -6   8   7       12.58        6.25     31.85 o 
  -4   8   7      499.52      426.72     16.02 o 
  -2   8   7     6188.38     6415.49     49.65 o 
   0   8   7       42.76       40.53      9.58 o 
   2   8   7     2249.98     2478.58     25.28 o 
   4   8   7      775.38      829.04     46.23 o 
   6   8   7       12.90       19.64     18.45 o 
   8   8   7      238.43      247.68     42.21 o 
  10   8   7       74.99       63.45     21.45 o 
 -13   9   7      133.46      116.74     30.12 o 
 -11   9   7      867.24      881.55     59.56 o 
  -9   9   7      442.12      443.90     45.53 o 
  -7   9   7     6045.08     5674.68    212.89 o 
  -5   9   7      827.42      711.96     22.49 o 
  -3   9   7     2143.83     2071.58     36.20 o 
  -1   9   7      985.83     1051.09     27.61 o 
   1   9   7       31.53       28.20      8.00 o 
   3   9   7     2731.26     2641.40     81.73 o 
   5   9   7     3391.71     3623.17     85.40 o 
   7   9   7      745.00      747.12     29.65 o 
   9   9   7      445.52      426.85     26.08 o 
  11   9   7      410.16      479.25     30.29 o 
 -14  10   7        9.41        3.22     28.25 o 
 -12  10   7      404.46      400.19     50.33 o 
 -10  10   7      137.36      169.26     39.77 o 
  -8  10   7       87.31      127.22     37.72 o 
  -6  10   7      506.90      449.25     45.53 o 
  -4  10   7      250.32      300.84     40.70 o 
  -2  10   7      617.09      505.37     27.09 o 
   0  10   7      327.60      344.63     29.92 o 
   2  10   7       28.17       32.84     10.38 o 
   4  10   7      226.09      219.89     21.25 o 
   6  10   7      113.77       94.47     35.03 o 
   8  10   7     1042.11     1057.42     32.47 o 
  10  10   7       18.67       25.02     20.86 o 
 -13  11   7      138.54      149.16     32.30 o 
 -11  11   7        0.01       12.66     38.29 o 
  -9  11   7        5.54       14.33     32.80 o 
  -7  11   7        0.01       -1.47     33.18 o 
  -5  11   7       42.16       57.27     35.37 o 
  -3  11   7      142.91      149.03     10.96 o 
  -1  11   7      414.60      478.72     14.08 o 
   1  11   7      174.15      183.51     14.16 o 
   3  11   7      771.69      697.88     29.99 o 
   5  11   7        1.86       14.89     18.05 o 
   7  11   7       14.48        8.87     21.64 o 
   9  11   7        3.76        9.17     19.01 o 
 -12  12   7        0.19       17.73     39.64 o 
 -10  12   7       41.18       61.36     39.40 o 
  -8  12   7        6.56        9.02     32.68 o 
  -6  12   7      197.36      197.68     42.12 o 
  -4  12   7      354.33      289.78     30.23 o 
  -2  12   7      440.04      506.90     16.03 o 
   0  12   7      273.04      244.54     13.99 o 
   2  12   7      778.51      763.17     24.84 o 
   4  12   7      722.54      822.95     46.08 o 
   6  12   7        7.89       28.53     20.51 o 
   8  12   7       25.39       19.42     18.79 o 
 -11  13   7      414.03      463.96     52.57 o 
  -9  13   7        1.04       14.72     37.11 o 
  -7  13   7      475.64      490.84     47.77 o 
  -5  13   7     1775.17     1884.65     70.97 o 
  -3  13   7       91.80       90.19     11.95 o 
  -1  13   7      541.89      540.07     17.68 o 
   1  13   7       63.96       86.03     13.79 o 
   3  13   7      175.62      176.82     18.77 o 
   5  13   7      410.40      392.02     25.63 o 
   7  13   7      708.49      749.64     33.22 o 
   9  13   7        0.08        8.56     19.24 o 
 -12  14   7        0.02       -8.42     43.27 o 
 -10  14   7        3.39       -6.97     38.49 o 
  -8  14   7      517.91      521.60     48.85 o 
  -6  14   7        2.43        1.53     38.61 o 
  -4  14   7     1456.99     1468.61    108.81 o 
  -2  14   7      220.48      256.99     14.65 o 
   0  14   7       53.92       35.17     12.33 o 
   2  14   7      224.73      228.08     32.93 o 
   4  14   7       81.42       99.78     34.73 o 
   6  14   7       36.03       79.76     37.23 o 
   8  14   7       36.71       28.15     39.03 o 
 -11  15   7      186.32      216.43     49.44 o 
  -9  15   7        0.17       12.68     36.30 o 
  -7  15   7        8.76       24.13     37.27 o 
  -5  15   7       55.34       58.20     40.29 o 
  -3  15   7        2.51        0.92     38.72 o 
  -1  15   7       61.71       80.31     19.27 o 
   1  15   7      148.44      114.39     24.13 o 
   3  15   7      110.27       98.30     32.97 o 
   5  15   7       34.07       24.33     33.90 o 
   7  15   7      111.86      203.77     44.79 o 
 -10  16   7       18.69       28.74     42.62 o 
  -8  16   7        5.18       12.77     38.84 o 
  -6  16   7       95.45       84.11     42.45 o 
  -4  16   7       52.22       74.14     42.61 o 
  -2  16   7      562.78      586.04     55.38 o 
   0  16   7       26.79       34.68     21.84 o 
   2  16   7       16.18       40.46     27.64 o 
   4  16   7        6.35       -0.71     31.99 o 
   6  16   7       33.86       35.18     37.05 o 
  -9  17   7        0.49       -3.48     41.10 o 
  -7  17   7       13.66       23.81     39.46 o 
  -5  17   7      351.74      296.21     48.75 o 
  -3  17   7       38.24       63.26     41.59 o 
  -1  17   7        5.94      -15.02     46.13 o 
   1  17   7        0.39      -13.94     23.22 o 
   3  17   7      153.67      178.32     29.77 o 
   5  17   7       26.80       37.94     35.56 o 
  -8  18   7       14.22       -3.19     41.41 o 
  -6  18   7        0.07       21.33     41.19 o 
  -4  18   7      100.40       86.26     44.94 o 
  -2  18   7      255.86      249.29     46.93 o 
   0  18   7        0.35       -4.01     47.18 o 
   2  18   7      149.62      168.42     28.56 o 
   4  18   7        8.24       14.97     28.34 o 
  -7  19   7      189.66      197.74     45.56 o 
  -5  19   7        2.34       -8.06     40.93 o 
  -3  19   7        0.26       -5.37     42.33 o 
  -1  19   7       76.59       71.15     44.64 o 
   1  19   7      140.11      114.66     51.13 o 
   3  19   7        3.90       54.33     53.04 o 
  -4  20   7        2.64       -5.23     42.87 o 
  -2  20   7      248.50      236.29     48.86 o 
   0  20   7        1.67      -12.16     46.73 o 
 -14   0   8        0.01       15.33     28.88 o 
 -12   0   8     5022.09     5320.69     69.85 o 
 -10   0   8        0.15       15.23     28.17 o 
  -8   0   8     8386.74     8458.97    104.73 o 
  -6   0   8     2502.95     2060.55     48.78 o 
  -4   0   8     9286.12     9626.34    113.00 o 
  -2   0   8     1533.95     1799.53     22.46 o 
   0   0   8     5088.43     5078.27     73.71 o 
   2   0   8     4037.82     3754.31     95.70 o 
   4   0   8      336.46      396.87     23.68 o 
   6   0   8    17106.82    17274.69    281.88 o 
   8   0   8       54.26       79.18     37.97 o 
  10   0   8     1546.30     1454.73     72.61 o 
  12   0   8      447.86      462.27     41.23 o 
 -13   1   8      249.09      297.80     21.28 o 
 -11   1   8        3.06       -1.41     13.15 o 
  -9   1   8        1.18        2.21     17.86 o 
  -7   1   8      629.37      671.20     24.09 o 
  -5   1   8    11455.73    11423.09    145.16 o 
  -3   1   8     3393.79     3535.64     28.64 o 
  -1   1   8     1109.72      886.55     14.91 o 
   1   1   8     9532.54    10076.55     81.90 o 
   3   1   8     2625.54     2389.45     29.22 o 
   5   1   8     6095.59     6041.52     47.72 o 
   7   1   8       64.74       32.32     25.53 o 
   9   1   8       33.27       22.92     26.59 o 
  11   1   8      252.27      294.66     23.84 o 
 -14   2   8        4.15       10.36     24.76 o 
 -12   2   8       97.49      103.76     17.55 o 
 -10   2   8      208.01      210.85     12.83 o 
  -8   2   8      255.21      256.13     14.77 o 
  -6   2   8      823.60      860.80     16.18 o 
  -4   2   8       38.68       36.52      8.29 o 
  -2   2   8      180.64      187.87      8.76 o 
   0   2   8     1432.14     1270.70     29.14 o 
   2   2   8      174.71      184.02     15.75 o 
   4   2   8       81.74       76.83     13.93 o 
   6   2   8       16.12       35.07     18.25 o 
   8   2   8       42.53       41.21     24.50 o 
  10   2   8       27.21       34.08     22.01 o 
  12   2   8       85.72      107.39     22.07 o 
 -15   3   8      391.70      445.91     35.01 o 
 -13   3   8        0.00       -0.54     23.65 o 
 -11   3   8      174.96      178.91     19.42 o 
  -9   3   8        1.76        2.44     10.13 o 
  -7   3   8      428.69      449.16     16.01 o 
  -5   3   8       90.68      127.50      9.46 o 
  -3   3   8     1732.25     2006.44     14.88 o 
  -1   3   8        1.58        3.11      5.78 o 
   1   3   8     1191.64     1460.93     21.33 o 
   3   3   8      116.86      106.34     15.44 o 
   5   3   8      467.97      487.48     22.26 o 
   7   3   8      716.81      640.96     33.34 o 
   9   3   8        1.45       -7.16     26.97 o 
  11   3   8      160.41      179.25     21.68 o 
 -14   4   8        2.52        4.75     26.04 o 
 -12   4   8     1529.24     1543.45     45.65 o 
 -10   4   8       18.06       13.52      9.17 o 
  -8   4   8     4543.28     4635.73     44.94 o 
  -6   4   8     3711.90     4315.67     54.48 o 
  -4   4   8     4831.47     4713.11     77.01 o 
  -2   4   8     1394.77     1419.80     22.42 o 
   0   4   8      626.02      457.90     26.04 o 
   2   4   8      602.97      576.47     19.00 o 
   4   4   8     2778.46     2762.15     45.62 o 
   6   4   8     3569.08     3610.99     45.78 o 
   8   4   8        2.01        5.88     16.28 o 
  10   4   8      556.01      606.18     26.33 o 
 -15   5   8      725.66      798.07     42.86 o 
 -13   5   8      736.51      777.64     38.73 o 
 -11   5   8       69.43       52.74     34.94 o 
  -9   5   8       24.58       40.67     10.79 o 
  -7   5   8      415.80      324.56     20.94 o 
  -5   5   8       88.51      130.97     10.78 o 
  -3   5   8    10770.58    10389.63    119.41 o 
  -1   5   8      433.82      543.87     14.41 o 
   1   5   8     5873.85     5778.70    159.41 o 
   3   5   8     1743.78     1376.99    196.96 o 
   5   5   8     4327.45     4239.73    130.23 o 
   7   5   8     1128.63     1122.69     34.42 o 
   9   5   8      474.16      479.14     35.43 o 
  11   5   8      146.78      117.31     21.40 o 
 -14   6   8       11.15       27.19     27.85 o 
 -12   6   8      183.67      158.29     39.65 o 
 -10   6   8      151.22       93.93     36.78 o 
  -8   6   8       36.14       21.87     30.40 o 
  -6   6   8        0.06        5.57     12.81 o 
  -4   6   8      943.49      896.94     28.72 o 
  -2   6   8      207.15      116.96     11.95 o 
   0   6   8      978.41      942.52     33.79 o 
   2   6   8      598.55      635.74     18.48 o 
   4   6   8     8304.91     8254.03    113.76 o 
   6   6   8       35.42       55.47     20.32 o 
   8   6   8        2.96       -1.36     18.52 o 
  10   6   8       21.03       45.45     21.98 o 
 -15   7   8       50.54       57.24     30.72 o 
 -13   7   8       68.81       40.20     27.20 o 
 -11   7   8      123.82      128.83     38.74 o 
  -9   7   8      415.83      350.67     42.45 o 
  -7   7   8     1379.16     1444.78     55.62 o 
  -5   7   8     1853.75     1758.94     28.74 o 
  -3   7   8       29.32       23.23     10.02 o 
  -1   7   8       23.68       32.62     11.09 o 
   1   7   8      185.29      130.93     10.12 o 
   3   7   8        0.56       11.25     13.16 o 
   5   7   8      420.15      418.81     26.60 o 
   7   7   8      712.53      683.26     29.14 o 
   9   7   8      219.94      259.58     29.45 o 
  11   7   8        0.97        8.83     23.01 o 
 -14   8   8       53.85       85.28     30.05 o 
 -12   8   8        1.36      -22.96     37.52 o 
 -10   8   8        8.41        3.64     33.21 o 
  -8   8   8      609.32      735.23     48.22 o 
  -6   8   8     2572.69     2626.98     86.77 o 
  -4   8   8      216.70      188.33     11.16 o 
  -2   8   8        8.55       13.41     13.91 o 
   0   8   8       55.11       57.43     20.81 o 
   2   8   8      128.49      123.86     13.94 o 
   4   8   8      577.62      565.61     44.61 o 
   6   8   8        3.51        3.97     19.42 o 
   8   8   8       83.10      101.30     40.44 o 
  10   8   8       24.18       34.12     20.92 o 
 -13   9   8      104.50      110.05     30.07 o 
 -11   9   8       29.42       28.16     36.75 o 
  -9   9   8       14.23        8.69     31.96 o 
  -7   9   8      104.87      136.75     34.53 o 
  -5   9   8      135.00      161.54     14.30 o 
  -3   9   8     1580.69     1393.98    159.17 o 
  -1   9   8      232.59      201.29     18.96 o 
   1   9   8      539.44      491.34     48.82 o 
   3   9   8      348.99      208.53     86.06 o 
   5   9   8     1075.67     1149.86     56.17 o 
   7   9   8      406.46      436.08     27.06 o 
   9   9   8       45.21       43.89     20.39 o 
 -14  10   8       11.34       24.38     29.98 o 
 -12  10   8       58.07       83.14     40.17 o 
 -10  10   8        0.09      -18.35     35.83 o 
  -8  10   8      183.48      227.19     38.00 o 
  -6  10   8     1368.65     1407.02     60.94 o 
  -4  10   8      356.90      389.14     21.38 o 
  -2  10   8        0.09        3.16      3.99 o 
   0  10   8       71.35       74.28     10.81 o 
   2  10   8     1524.53     1445.08     64.78 o 
   4  10   8     3104.21     3183.17     79.66 o 
   6  10   8      363.24      397.39     44.87 o 
   8  10   8       91.96       97.06     25.12 o 
  10  10   8       54.88       78.00     21.93 o 
 -13  11   8       34.48      110.88     43.11 o 
 -11  11   8      166.98      223.71     42.81 o 
  -9  11   8      355.81      298.80     43.70 o 
  -7  11   8       88.51      119.97     38.02 o 
  -5  11   8     1228.42     1112.46     58.24 o 
  -3  11   8      522.34      583.20     33.01 o 
  -1  11   8      175.27      166.42     17.94 o 
   1  11   8      123.83      133.95     12.12 o 
   3  11   8      331.27      312.04     19.49 o 
   5  11   8       51.78       30.62     34.09 o 
   7  11   8       34.20       49.17     37.67 o 
   9  11   8       42.35       51.50     20.21 o 
 -12  12   8      176.36      176.74     47.60 o 
 -10  12   8       34.10        8.65     37.61 o 
  -8  12   8       12.42       26.03     35.90 o 
  -6  12   8      727.71      813.13     53.50 o 
  -4  12   8      341.04      301.60     22.21 o 
  -2  12   8       88.35       51.46     11.88 o 
   0  12   8       63.39       42.58      9.53 o 
   2  12   8      101.66      130.68     14.94 o 
   4  12   8        1.76        0.15     32.59 o 
   6  12   8       12.22       35.70     34.24 o 
   8  12   8      323.28      332.34     24.30 o 
 -11  13   8       17.97       45.96     40.88 o 
  -9  13   8       58.60       23.89     38.09 o 
  -7  13   8      403.67      428.72     49.20 o 
  -5  13   8      383.03      351.61     44.97 o 
  -3  13   8       95.95      106.69     39.09 o 
  -1  13   8        4.00        0.25     17.86 o 
   1  13   8        6.60        5.00     21.95 o 
   3  13   8      205.98      271.88     36.58 o 
   5  13   8       21.60       -2.38     34.03 o 
   7  13   8        7.69        4.72     18.25 o 
 -12  14   8       14.48       23.40     44.47 o 
 -10  14   8        4.81        5.45     40.53 o 
  -8  14   8       51.20       98.16     37.92 o 
  -6  14   8      636.26      711.91     53.37 o 
  -4  14   8        5.43       14.62     37.62 o 
  -2  14   8       11.70        9.62     15.71 o 
   0  14   8       18.47       28.43     32.67 o 
   2  14   8      346.69      362.86     36.75 o 
   4  14   8       10.74       14.72     31.86 o 
   6  14   8      285.84      298.16     44.36 o 
   8  14   8       91.43       71.46     40.89 o 
 -11  15   8       99.56      130.99     45.75 o 
  -9  15   8        3.04       17.18     38.66 o 
  -7  15   8       54.06       44.17     40.31 o 
  -5  15   8      393.63      303.25     46.22 o 
  -3  15   8       22.78       19.16     38.73 o 
  -1  15   8       57.49       43.74     19.56 o 
   1  15   8       57.52       69.95     24.03 o 
   3  15   8      574.91      475.90     41.58 o 
   5  15   8       10.43        6.05     34.52 o 
   7  15   8        1.69       15.41     39.74 o 
 -10  16   8       66.92      114.79     45.58 o 
  -8  16   8       62.11      123.49     42.35 o 
  -6  16   8      613.26      565.73     55.50 o 
  -4  16   8      173.87      186.76     45.78 o 
  -2  16   8       12.96       12.48     41.28 o 
   0  16   8        2.24      -16.51     44.20 o 
   2  16   8        0.78       28.62     27.09 o 
   4  16   8       34.00       30.03     32.72 o 
   6  16   8        1.11       10.10     37.75 o 
  -9  17   8       17.22       24.14     42.95 o 
  -7  17   8       20.32       16.06     43.00 o 
  -5  17   8       46.12       50.42     39.47 o 
  -3  17   8       28.44       28.68     42.97 o 
  -1  17   8       38.46       26.12     46.74 o 
   1  17   8        6.48       44.66     47.21 o 
   3  17   8       14.30       57.60     27.36 o 
   5  17   8       21.28       14.94     35.99 o 
  -8  18   8       11.01       42.90     40.68 o 
  -6  18   8       63.94       70.65     43.76 o 
  -4  18   8       36.37       30.72     43.87 o 
  -2  18   8        2.64        8.42     43.23 o 
   0  18   8       90.16       29.69     45.13 o 
   2  18   8       11.36       28.05     50.89 o 
   4  18   8        2.70       10.28     28.83 o 
  -5  19   8        0.02       13.29     44.10 o 
  -3  19   8       16.19       27.17     45.83 o 
  -1  19   8        4.78      -17.66     46.34 o 
   1  19   8       24.94       67.51     50.23 o 
   3  19   8       13.06       31.72     53.63 o 
  -4  20   8        1.53      -43.80     43.80 o 
  -2  20   8        3.01        5.97     46.09 o 
   0  20   8        8.03        5.15     51.54 o 
 -13   1   9       68.70       58.82     17.24 o 
 -11   1   9      377.87      320.87     19.75 o 
  -9   1   9       31.42       11.09     17.24 o 
  -7   1   9      758.62      831.98     26.06 o 
  -5   1   9     4776.91     5567.74     37.85 o 
  -3   1   9     2926.97     2582.57     22.89 o 
  -1   1   9      393.96      635.29     14.95 o 
   1   1   9     4449.55     4665.75     44.33 o 
   3   1   9      956.59     1007.27     22.54 o 
   5   1   9     1037.78      976.93     24.60 o 
   7   1   9        3.97        3.71     18.90 o 
   9   1   9       83.40       89.84     29.86 o 
  11   1   9       62.78       66.21     21.33 o 
 -14   2   9        0.07        1.24     24.51 o 
 -12   2   9     1177.99     1171.71     28.86 o 
 -10   2   9     2453.50     2220.93     27.81 o 
  -8   2   9      875.12      897.02     21.94 o 
  -6   2   9      124.09      112.17     10.44 o 
  -4   2   9       35.20       12.52      8.09 o 
  -2   2   9      117.11      142.11      9.10 o 
   0   2   9      285.51      496.05     22.89 o 
   2   2   9      478.52      486.27     20.14 o 
   4   2   9     2808.84     2854.01     42.88 o 
   6   2   9     5518.93     5051.22     56.05 o 
   8   2   9      160.89      165.25     28.94 o 
  10   2   9      413.21      464.33     37.86 o 
 -15   3   9        8.39       15.21     27.06 o 
 -13   3   9     1169.45     1145.44     41.41 o 
 -11   3   9       61.22       53.81     16.67 o 
  -9   3   9      898.29      883.80     19.62 o 
  -7   3   9     1435.28     1498.13     25.23 o 
  -5   3   9     7883.84     8123.52     79.99 o 
  -3   3   9     2806.08     2473.00     27.25 o 
  -1   3   9        2.83       25.38      9.29 o 
   1   3   9     4257.42     4225.45     52.44 o 
   3   3   9     4372.51     4259.89     45.68 o 
   5   3   9     2672.14     2594.35     44.10 o 
   7   3   9      117.53      103.81     19.09 o 
   9   3   9      348.16      396.13     34.58 o 
  11   3   9        3.42        4.40     20.78 o 
 -14   4   9      136.70      165.71     28.78 o 
 -12   4   9       29.88       48.14     33.81 o 
 -10   4   9      209.64      217.93     17.37 o 
  -8   4   9      707.29      736.85     25.00 o 
  -6   4   9      299.14      278.23     21.86 o 
  -4   4   9     2066.20     1940.61     15.63 o 
  -2   4   9      382.63      341.39     15.04 o 
   0   4   9      156.81      162.99      8.70 o 
   2   4   9       42.59       36.02     10.82 o 
   4   4   9     2533.96     2526.12     55.55 o 
   6   4   9        4.59        6.87     21.47 o 
   8   4   9       28.19       36.51     18.14 o 
  10   4   9      548.28      594.69     39.60 o 
 -15   5   9       10.22       27.11     28.08 o 
 -13   5   9      251.48      332.18     56.70 o 
 -11   5   9      113.37      116.39     35.37 o 
  -9   5   9      375.86      351.65     14.27 o 
  -7   5   9      533.99      523.69     34.57 o 
  -5   5   9       28.71       46.78      6.92 o 
  -3   5   9      176.02      234.95     13.07 o 
  -1   5   9     1589.75     1651.41     27.35 o 
   1   5   9     2378.47     2361.42     38.63 o 
   3   5   9      865.48      613.85    132.54 o 
   5   5   9      198.91      174.30     23.69 o 
   7   5   9       14.71       17.67     19.93 o 
   9   5   9      138.28      105.37     43.65 o 
  11   5   9       98.01      114.60     25.20 o 
 -14   6   9       21.90       56.33     28.18 o 
 -12   6   9       80.65      106.78     37.73 o 
 -10   6   9      159.55      202.94     39.42 o 
  -8   6   9       22.04       24.99     30.64 o 
  -6   6   9        2.70       -2.21     10.38 o 
  -4   6   9     1285.83     1309.28     55.00 o 
  -2   6   9      608.61      665.97     17.97 o 
   0   6   9     2689.16     2735.43     55.73 o 
   2   6   9       21.84       22.59     11.35 o 
   4   6   9       95.95       78.12     22.18 o 
   6   6   9     6723.32     6568.20     74.30 o 
   8   6   9      193.05      199.97     43.53 o 
  10   6   9        3.11        7.48     21.91 o 
 -13   7   9      480.14      527.95     53.56 o 
 -11   7   9       60.81       74.47     36.75 o 
  -9   7   9      818.81      804.30     51.02 o 
  -7   7   9      312.82      352.41     37.20 o 
  -5   7   9      146.57      149.98     12.38 o 
  -3   7   9        0.17        1.49     11.10 o 
  -1   7   9       12.43       45.71     17.52 o 
   1   7   9     1524.72     1233.96    109.88 o 
   3   7   9     2913.12     2765.09     63.52 o 
   5   7   9       12.86        5.66     20.58 o 
   7   7   9      353.13      361.69     26.24 o 
   9   7   9      285.12      355.13     47.41 o 
 -14   8   9      761.03      780.16     42.70 o 
 -12   8   9       49.53       26.98     37.89 o 
 -10   8   9        5.71      -14.90     35.29 o 
  -8   8   9     4004.42     4225.92     93.23 o 
  -6   8   9      992.58      978.53     62.32 o 
  -4   8   9     5496.86     3997.60    717.43 o 
  -2   8   9       60.22       56.39     11.04 o 
   0   8   9      158.86      176.75     21.83 o 
   2   8   9       97.14       76.47     13.20 o 
   4   8   9     7671.95     7816.75    118.69 o 
   6   8   9      713.61      796.24     32.74 o 
   8   8   9       13.03       43.11     37.90 o 
  10   8   9      100.41       96.40     23.34 o 
 -13   9   9       47.73       89.46     43.73 o 
 -11   9   9      142.90      103.39     39.70 o 
  -9   9   9      113.51      170.65     37.99 o 
  -7   9   9      703.24      718.58     48.07 o 
  -5   9   9       10.45       12.01     10.84 o 
  -3   9   9       38.02       34.95     13.34 o 
  -1   9   9      794.97      824.91     41.66 o 
   1   9   9      200.24      167.41     10.99 o 
   3   9   9      263.23      302.10     38.28 o 
   5   9   9      125.12      113.26     36.66 o 
   7   9   9       21.27       28.41     36.99 o 
   9   9   9      521.91      567.43     36.96 o 
 -12  10   9       54.38       44.22     40.27 o 
 -10  10   9       15.38       24.50     35.39 o 
  -8  10   9      273.35      318.57     39.59 o 
  -6  10   9        7.31        4.30     37.00 o 
  -4  10   9      112.82      116.21     13.49 o 
  -2  10   9        2.69       10.56     15.63 o 
   0  10   9     1093.65     1012.33     32.61 o 
   2  10   9      165.18      169.51     32.37 o 
   4  10   9     1619.36     1656.29     63.08 o 
   6  10   9      346.28      340.32     26.86 o 
   8  10   9        2.64       -2.53     38.02 o 
 -13  11   9      104.72       71.13     43.30 o 
 -11  11   9       21.23        8.52     37.78 o 
  -9  11   9       16.26       14.64     35.80 o 
  -7  11   9        4.06        8.16     37.27 o 
  -5  11   9       24.47        8.46     34.91 o 
  -3  11   9      380.60      393.57     18.82 o 
  -1  11   9      583.63      612.36     34.57 o 
   1  11   9      157.21      154.82     28.13 o 
   3  11   9       16.73       15.89     30.60 o 
   5  11   9      107.36      136.95     37.73 o 
   7  11   9      745.40      709.42     55.50 o 
   9  11   9       25.05       57.96     21.32 o 
 -12  12   9       37.98       77.37     44.82 o 
 -10  12   9        8.62       25.13     37.36 o 
  -8  12   9     1242.99     1245.54     61.80 o 
  -6  12   9       55.36       61.40     37.25 o 
  -4  12   9       14.53       11.66     37.84 o 
  -2  12   9        2.41        0.97     15.68 o 
   0  12   9      315.81      240.25     23.98 o 
   2  12   9      448.62      492.48     38.98 o 
   4  12   9     1702.54     1668.50     64.87 o 
   6  12   9       26.25       16.18     35.85 o 
   8  12   9       32.28       24.56     20.15 o 
 -11  13   9       24.52       38.81     41.15 o 
  -9  13   9        1.67       24.03     37.91 o 
  -7  13   9        7.05       11.80     37.35 o 
  -5  13   9     1363.24     1440.72     65.57 o 
  -3  13   9      161.89      193.78     44.22 o 
  -1  13   9       79.09       77.60     19.46 o 
   1  13   9        0.36        8.58     21.63 o 
   3  13   9        3.74        8.64     30.96 o 
   5  13   9      281.99      282.97     41.86 o 
   7  13   9        5.97        8.75     23.06 o 
 -10  14   9       30.28       20.73     39.07 o 
  -8  14   9       65.41       42.07     37.16 o 
  -6  14   9       88.63       96.13     42.23 o 
  -4  14   9      119.93      110.56     42.66 o 
  -2  14   9       82.91       59.70     40.70 o 
   0  14   9      229.18      249.59     24.96 o 
   2  14   9      554.70      515.46     33.35 o 
   4  14   9       84.40       78.14     34.62 o 
   6  14   9      155.43      172.74     43.20 o 
 -11  15   9       17.43        5.64     44.01 o 
  -9  15   9        0.35        4.02     38.29 o 
  -7  15   9      234.35      291.40     49.53 o 
  -5  15   9      514.25      515.66     52.46 o 
  -3  15   9       66.32       30.43     41.68 o 
  -1  15   9       91.54      118.30     47.70 o 
   1  15   9      413.96      424.67     38.20 o 
   3  15   9      183.39      171.52     35.77 o 
   5  15   9       49.52       39.84     35.72 o 
 -10  16   9       19.31       10.92     42.63 o 
  -8  16   9       47.37       29.12     38.58 o 
  -6  16   9        9.58        0.53     42.08 o 
  -4  16   9       73.54       54.68     44.44 o 
  -2  16   9       32.74      -19.41     44.44 o 
   0  16   9       24.14       74.02     49.38 o 
   2  16   9        0.07       17.11     25.18 o 
   4  16   9      214.27      194.86     38.67 o 
  -9  17   9       44.04       59.67     42.39 o 
  -7  17   9        3.78        1.99     43.23 o 
  -5  17   9       25.34       22.45     42.31 o 
  -3  17   9       45.55       35.54     42.70 o 
  -1  17   9       67.27       53.33     45.44 o 
   1  17   9       10.88       29.64     50.06 o 
   3  17   9       63.77       93.66     28.89 o 
  -6  18   9       25.65       53.77     44.25 o 
  -4  18   9        4.30       -8.91     43.94 o 
  -2  18   9       11.97       -5.67     44.20 o 
   0  18   9        8.20       11.19     48.08 o 
   2  18   9      160.93       85.12     53.95 o 
  -5  19   9       56.08       29.22     43.08 o 
  -3  19   9       12.33        4.90     45.58 o 
  -1  19   9       23.53      -10.60     50.63 o 
   1  19   9       58.53       32.18     52.53 o 
 -12   0  10       32.03        3.89     20.05 o 
 -10   0  10     3602.31     3593.17     81.39 o 
  -8   0  10     1375.84     1406.81     47.45 o 
  -6   0  10    21673.33    21599.55    144.13 o 
  -4   0  10      120.55      142.83     14.45 o 
  -2   0  10     4653.81     4685.74     47.21 o 
   0   0  10      512.80      407.28     33.57 o 
   2   0  10       15.67       17.86     19.38 o 
   4   0  10      427.30      459.88     28.88 o 
   6   0  10      187.69       75.78     37.14 o 
   8   0  10     2799.13     2882.92     90.66 o 
  10   0  10        0.97       -5.77     41.27 o 
 -13   1  10      900.37      900.66     36.28 o 
 -11   1  10      454.70      468.77     16.71 o 
  -9   1  10      508.04      467.14     28.81 o 
  -7   1  10      429.70      446.02     21.65 o 
  -5   1  10     1031.06     1057.74     24.78 o 
  -3   1  10      156.67      180.22     13.02 o 
  -1   1  10       72.92       74.72     11.25 o 
   1   1  10     2441.75     2942.50     38.26 o 
   3   1  10     1656.58     1577.27     28.17 o 
   5   1  10      473.72      436.01     26.84 o 
   7   1  10       67.88       14.26     18.94 o 
   9   1  10       68.49       78.69     29.49 o 
 -14   2  10       49.28       30.62     24.00 o 
 -12   2  10       49.19       47.12     32.16 o 
 -10   2  10       14.20       23.99     13.78 o 
  -8   2  10      798.48      744.62     21.44 o 
  -6   2  10     1654.95     1757.55     22.42 o 
  -4   2  10      311.40      317.06      9.87 o 
  -2   2  10       32.54       31.88      9.82 o 
   0   2  10     4472.17     4220.45     54.64 o 
   2   2  10       86.28       99.27     17.13 o 
   4   2  10       58.81       44.52     15.92 o 
   6   2  10      531.53      501.65     25.93 o 
   8   2  10      478.18      457.09     35.93 o 
  10   2  10        0.01       32.09     31.09 o 
 -15   3  10      147.69      178.16     30.24 o 
 -13   3  10        0.71       18.21     23.16 o 
 -11   3  10       81.53       82.57     16.98 o 
  -9   3  10      589.10      526.94     19.92 o 
  -7   3  10      420.36      441.58     17.66 o 
  -5   3  10      420.81      427.08     10.70 o 
  -3   3  10        9.05        6.25      6.98 o 
  -1   3  10      584.73      570.38     37.52 o 
   1   3  10       43.23       43.23     15.45 o 
   3   3  10       64.91       34.00     17.20 o 
   5   3  10     1210.12     1177.79     39.12 o 
   7   3  10        8.92        0.87     18.64 o 
   9   3  10       34.40       25.85     28.98 o 
 -14   4  10      111.52      166.58     28.58 o 
 -12   4  10      140.30      118.54     35.80 o 
 -10   4  10      187.26      162.20     12.84 o 
  -8   4  10      231.53      244.72     19.87 o 
  -6   4  10     4871.63     4923.87     55.65 o 
  -4   4  10      706.86      682.52     11.99 o 
  -2   4  10      400.40      428.22     23.84 o 
   0   4  10      290.03      375.98     12.04 o 
   2   4  10        4.78       11.44     10.33 o 
   4   4  10      809.76      786.23     32.49 o 
   6   4  10       28.72       22.06     21.76 o 
   8   4  10      418.09      506.36     30.71 o 
  10   4  10       33.49       55.26     30.67 o 
 -15   5  10     1053.43     1056.02     63.62 o 
 -13   5  10      582.84      644.24     54.07 o 
 -11   5  10     2355.74     2341.15     76.55 o 
  -9   5  10     4178.88     4124.52    121.46 o 
  -7   5  10       87.09       76.72      9.58 o 
  -5   5  10      336.61      324.07     10.57 o 
  -3   5  10     1629.35     1813.24     26.70 o 
  -1   5  10      411.04      355.28     18.75 o 
   1   5  10     1172.39     1254.13     20.63 o 
   3   5  10     2920.17     3030.08     51.30 o 
   5   5  10       23.21       33.07     22.01 o 
   7   5  10      266.72      293.28     26.96 o 
   9   5  10      175.29      200.78     45.62 o 
 -14   6  10      383.27      423.56     35.10 o 
 -12   6  10        5.56        1.91     34.95 o 
 -10   6  10      121.86      125.84     36.68 o 
  -8   6  10        0.62       -0.15     17.45 o 
  -6   6  10     1134.25     1025.99     30.40 o 
  -4   6  10     3863.83     3830.55     86.90 o 
  -2   6  10      126.96      136.08     11.78 o 
   0   6  10     2838.73     2706.68     59.34 o 
   2   6  10      123.83      137.74     24.57 o 
   4   6  10      314.58      300.16     26.14 o 
   6   6  10      381.75      430.34     28.11 o 
   8   6  10      536.66      593.75     54.99 o 
  10   6  10      118.36      198.02     50.63 o 
 -13   7  10       17.64       17.05     37.54 o 
 -11   7  10       68.88       71.82     36.01 o 
  -9   7  10      162.76      174.87     37.51 o 
  -7   7  10       90.81       66.84     14.53 o 
  -5   7  10      889.34      709.07     40.46 o 
  -3   7  10      169.13      168.07     15.33 o 
  -1   7  10        2.36       -0.43     17.87 o 
   1   7  10     2201.10     1789.19    196.83 o 
   3   7  10     4009.57     3789.77     82.27 o 
   5   7  10      871.77      860.62     33.94 o 
   7   7  10      881.13      884.70     35.57 o 
   9   7  10      690.91      829.15     61.48 o 
 -14   8  10       37.89       31.46     42.22 o 
 -12   8  10      153.02      129.18     41.28 o 
 -10   8  10      368.15      419.06     45.83 o 
  -8   8  10      855.34      988.31     53.51 o 
  -6   8  10      114.07      135.60     14.04 o 
  -4   8  10      241.02      273.64     38.75 o 
  -2   8  10        0.27        3.14     11.21 o 
   0   8  10       84.03       99.08     21.39 o 
   2   8  10      650.75      758.18     44.05 o 
   4   8  10      424.57      481.77     44.17 o 
   6   8  10      133.98      143.54     24.47 o 
   8   8  10       53.60       79.49     41.75 o 
 -13   9  10      211.29      218.60     47.14 o 
 -11   9  10      400.01      354.43     46.47 o 
  -9   9  10      989.93      959.71     56.14 o 
  -7   9  10      145.03      140.88     38.99 o 
  -5   9  10      119.04      131.19     38.15 o 
  -3   9  10        2.38       17.00     14.69 o 
  -1   9  10       18.16       24.55     18.81 o 
   1   9  10      403.94      433.53     35.18 o 
   3   9  10      333.66      330.43     38.77 o 
   5   9  10        8.27        8.17     20.98 o 
   7   9  10       95.62      154.98     42.70 o 
   9   9  10        0.10        6.43     40.38 o 
 -12  10  10       54.31       54.80     40.30 o 
 -10  10  10       54.98       28.55     36.21 o 
  -8  10  10        5.70       10.85     33.46 o 
  -6  10  10      798.07      700.42     50.63 o 
  -4  10  10      631.20      745.37     52.22 o 
  -2  10  10        0.08        3.18     17.22 o 
   0  10  10       54.37       77.61     21.90 o 
   2  10  10       12.08       24.15     28.23 o 
   4  10  10      200.44      207.02     37.99 o 
   6  10  10      441.67      503.55     30.51 o 
   8  10  10       59.20       58.19     41.35 o 
 -13  11  10       31.28       27.85     38.87 o 
 -11  11  10       24.05       25.80     39.06 o 
  -9  11  10      119.13      164.66     40.80 o 
  -7  11  10      562.58      629.23     51.36 o 
  -5  11  10      278.70      290.53     42.65 o 
  -3  11  10      254.52      251.92     17.92 o 
  -1  11  10      272.37      351.56     24.78 o 
   1  11  10      320.55      324.88     32.68 o 
   3  11  10     1422.51     1373.50     57.22 o 
   5  11  10      434.98      453.96     45.06 o 
   7  11  10      446.45      481.82     50.85 o 
 -12  12  10       27.27       -1.10     40.37 o 
 -10  12  10      111.20       88.61     40.47 o 
  -8  12  10      568.22      595.84     51.35 o 
  -6  12  10      693.01      853.49     55.93 o 
  -4  12  10        2.09       -8.32     37.53 o 
  -2  12  10       43.17       82.11     17.95 o 
   0  12  10      502.25      550.07     28.81 o 
   2  12  10       66.71       71.49     30.71 o 
   4  12  10      530.09      673.28     49.10 o 
   6  12  10       99.77      114.20     40.79 o 
   8  12  10      264.40      248.67     38.44 o 
 -11  13  10       49.93       77.17     41.05 o 
  -9  13  10       36.92       53.81     37.64 o 
  -7  13  10       20.25       16.75     39.52 o 
  -5  13  10       45.40       62.45     40.74 o 
  -3  13  10      505.87      438.10     50.85 o 
  -1  13  10       19.97       27.45     18.61 o 
   1  13  10        5.43       12.86     22.39 o 
   3  13  10       55.59       70.83     32.15 o 
   5  13  10      150.53      175.53     40.25 o 
   7  13  10        2.41       10.80     40.38 o 
 -10  14  10      124.82      109.58     43.99 o 
  -8  14  10       23.99       32.92     35.90 o 
  -6  14  10      329.42      376.41     50.59 o 
  -4  14  10       37.91       33.72     39.63 o 
  -2  14  10        7.20       16.08     45.06 o 
   0  14  10        3.15        8.92     21.30 o 
   2  14  10       33.56       34.12     25.84 o 
   4  14  10        7.10       -1.98     33.37 o 
   6  14  10      197.88      220.71     43.74 o 
  -9  15  10        3.34       19.99     40.64 o 
  -7  15  10      514.75      561.51     57.16 o 
  -5  15  10        3.56       19.31     42.49 o 
  -3  15  10      269.21      257.78     49.89 o 
  -1  15  10        8.44        6.40     47.89 o 
   1  15  10      221.66      246.07     28.32 o 
   3  15  10       50.32       48.59     31.93 o 
   5  15  10       97.55      136.32     40.36 o 
  -8  16  10      109.68       53.52     42.33 o 
  -6  16  10      478.61      563.75     57.55 o 
  -4  16  10       26.26       23.86     44.12 o 
  -2  16  10       37.14       56.42     48.38 o 
   0  16  10      937.96      930.66     69.39 o 
   2  16  10       20.56       33.45     25.83 o 
   4  16  10      111.60       98.60     37.23 o 
  -7  17  10       12.38        3.87     43.84 o 
  -5  17  10        5.02       -0.46     43.34 o 
  -3  17  10      123.39      139.72     46.59 o 
  -1  17  10       48.11       21.48     48.93 o 
   1  17  10       98.04       78.71     53.83 o 
   3  17  10      150.47      222.09     59.50 o 
  -6  18  10        0.32       11.35     44.92 o 
  -4  18  10       34.42       49.46     46.65 o 
  -2  18  10      125.95      152.49     47.90 o 
   0  18  10       15.03       23.99     50.23 o 
   2  18  10        1.45       22.12     53.40 o 
  -3  19  10        1.87       -6.10     46.39 o 
  -1  19  10       41.76       16.20     49.20 o 
 -15   1  11      114.32      150.66     43.13 o 
 -13   1  11       99.85      102.85     19.48 o 
 -11   1  11       80.26       75.40     15.00 o 
  -9   1  11      253.68      231.83     17.05 o 
  -7   1  11     1409.40     1516.49     27.19 o 
  -5   1  11     1242.70     1318.97     20.04 o 
  -3   1  11       21.82       35.09     11.12 o 
  -1   1  11     7686.30     7545.38     79.70 o 
   1   1  11      574.65      633.87     28.17 o 
   3   1  11      573.39      586.41     28.47 o 
   5   1  11     5598.44     5429.79     57.81 o 
   7   1  11      522.55      462.08     27.03 o 
   9   1  11      142.98      113.56     32.08 o 
 -14   2  11      754.22      792.27     37.51 o 
 -12   2  11      188.65      230.49     39.34 o 
 -10   2  11      892.39      978.42     25.34 o 
  -8   2  11      306.23      315.06     17.61 o 
  -6   2  11     2108.11     1861.08     27.97 o 
  -4   2  11       96.08       68.97     11.19 o 
  -2   2  11     1348.93     1440.39     22.36 o 
   0   2  11        3.61        6.05     20.05 o 
   2   2  11      551.87      476.45     22.61 o 
   4   2  11        4.11        7.97     18.46 o 
   6   2  11     2582.32     2899.33     47.76 o 
   8   2  11     1318.39     1335.60     49.39 o 
  10   2  11     1076.69     1137.23     51.18 o 
 -15   3  11      514.88      589.17     56.77 o 
 -13   3  11       22.69       28.93     35.46 o 
 -11   3  11        4.62       10.33     28.21 o 
  -9   3  11      197.21      159.16     16.37 o 
  -7   3  11     4803.15     4646.32     43.16 o 
  -5   3  11     1610.80     1542.29     17.66 o 
  -3   3  11      162.85      153.22     10.30 o 
  -1   3  11     3641.91     3495.89     78.98 o 
   1   3  11        2.29       10.96     16.36 o 
   3   3  11      602.18      614.29     25.48 o 
   5   3  11     4082.19     3923.65     62.99 o 
   7   3  11     2058.45     2007.59     50.07 o 
   9   3  11       31.71       32.68     30.03 o 
 -14   4  11      241.04      241.72     29.91 o 
 -12   4  11        0.73       10.57     32.75 o 
 -10   4  11      185.48      205.83     19.88 o 
  -8   4  11       68.61       83.67     18.94 o 
  -6   4  11     1064.59     1085.53     15.55 o 
  -4   4  11      232.41      194.32      9.21 o 
  -2   4  11     4957.05     4691.51     58.83 o 
   0   4  11       18.90       21.73      8.58 o 
   2   4  11     1108.72     1214.19     25.75 o 
   4   4  11      403.43      383.76     28.56 o 
   6   4  11      715.21      714.89     34.50 o 
   8   4  11       69.64       83.82     25.08 o 
  10   4  11       15.60       39.08     45.36 o 
 -15   5  11       21.63       14.06     27.52 o 
 -13   5  11       32.04       25.22     37.71 o 
 -11   5  11      239.29      209.72     38.20 o 
  -9   5  11      217.17      233.19     21.25 o 
  -7   5  11     2487.76     2267.27     60.59 o 
  -5   5  11       56.95       62.86      8.93 o 
  -3   5  11       40.00       31.47     19.96 o 
  -1   5  11      174.07      177.96     20.75 o 
   1   5  11      543.49      409.18     14.61 o 
   3   5  11      251.24      240.42     25.96 o 
   5   5  11     2311.91     2220.58     49.24 o 
   7   5  11      141.20      134.34     25.47 o 
   9   5  11       15.34        3.13     43.86 o 
 -14   6  11      171.65      169.35     45.49 o 
 -12   6  11      530.32      536.12     50.06 o 
 -10   6  11      302.43      330.01     42.26 o 
  -8   6  11       25.16       74.28     19.58 o 
  -6   6  11     1424.07     1130.68     15.89 o 
  -4   6  11      328.36      349.43     15.95 o 
  -2   6  11     2582.57     2580.80     48.91 o 
   0   6  11       48.58       34.00     25.61 o 
   2   6  11     2145.64     2256.60     66.88 o 
   4   6  11      767.58      790.46     34.20 o 
   6   6  11      844.09      883.87     36.07 o 
   8   6  11      171.12      175.23     45.88 o 
 -13   7  11        7.56        8.47     37.82 o 
 -11   7  11       29.62       34.54     37.58 o 
  -9   7  11      123.17      136.98     34.01 o 
  -7   7  11      110.36       75.36     33.86 o 
  -5   7  11     1167.81     1150.57     24.93 o 
  -3   7  11      139.73      169.41     17.03 o 
  -1   7  11      252.54      248.12     22.68 o 
   1   7  11     1339.29     1450.57     52.46 o 
   3   7  11      150.22      165.91     36.25 o 
   5   7  11     1042.81     1012.84     45.17 o 
   7   7  11     1269.92     1279.14     42.51 o 
   9   7  11        2.95       -1.08     43.54 o 
 -14   8  11       78.72      108.67     43.93 o 
 -12   8  11        4.53        3.47     38.66 o 
 -10   8  11      113.90      191.16     39.85 o 
  -8   8  11       10.26       14.30     31.78 o 
  -6   8  11     1649.55     1813.30     65.89 o 
  -4   8  11      934.01      833.27     42.31 o 
  -2   8  11       72.52       69.50     18.97 o 
   0   8  11       80.76       81.33     23.11 o 
   2   8  11     3361.66     3473.20     78.66 o 
   4   8  11      254.13      217.72     28.25 o 
   6   8  11      620.06      568.54     32.60 o 
   8   8  11      148.86      180.91     46.49 o 
 -13   9  11       85.58      117.79     43.59 o 
 -11   9  11       81.34      107.29     40.40 o 
  -9   9  11      103.62      133.57     38.01 o 
  -7   9  11     1653.35     1715.09     66.02 o 
  -5   9  11      774.47      838.31     52.86 o 
  -3   9  11     1287.22     1314.85     64.28 o 
  -1   9  11     1458.46     1423.91     37.08 o 
   1   9  11      335.40      340.42     34.93 o 
   3   9  11     1858.07     1834.79     64.15 o 
   5   9  11      166.33      186.40     25.77 o 
   7   9  11      684.72      744.79     56.77 o 
 -12  10  11      854.45      948.03     66.12 o 
 -10  10  11       20.40       11.86     37.32 o 
  -8  10  11      358.60      305.76     40.81 o 
  -6  10  11        4.01        5.43     36.97 o 
  -4  10  11      665.68      681.98     51.48 o 
  -2  10  11     1204.37     1081.87     31.70 o 
   0  10  11      111.50       89.25     22.99 o 
   2  10  11      109.35      137.96     33.02 o 
   4  10  11      978.12     1042.01     55.56 o 
   6  10  11      134.36      131.48     25.40 o 
   8  10  11       10.77       14.16     40.09 o 
 -13  11  11      166.34      232.29     51.01 o 
 -11  11  11        9.93      -17.48     39.16 o 
  -9  11  11      102.17      129.14     39.77 o 
  -7  11  11      132.47      114.46     39.65 o 
  -5  11  11      388.44      410.14     47.17 o 
  -3  11  11       14.36       59.15     15.99 o 
  -1  11  11       68.44       62.38     20.58 o 
   1  11  11       24.83       39.46     23.39 o 
   3  11  11        2.42       -1.57     31.11 o 
   5  11  11      564.96      585.29     49.56 o 
   7  11  11      114.62      139.24     43.12 o 
 -12  12  11       51.34       55.37     43.34 o 
 -10  12  11        0.56       10.87     38.07 o 
  -8  12  11      211.72      257.58     43.46 o 
  -6  12  11       13.55      -13.05     37.63 o 
  -4  12  11      119.65       91.47     40.40 o 
  -2  12  11      483.25      445.43     25.21 o 
   0  12  11       25.95       23.55     21.54 o 
   2  12  11       47.12       58.41     29.68 o 
   4  12  11       57.31       67.91     34.25 o 
   6  12  11       36.01       14.01     37.80 o 
 -11  13  11        0.34        2.96     41.94 o 
  -9  13  11        1.99       -9.64     36.66 o 
  -7  13  11     1910.55     2026.68     78.89 o 
  -5  13  11      207.07      168.60     42.11 o 
  -3  13  11      385.64      432.97     50.61 o 
  -1  13  11      260.27      258.43     24.32 o 
   1  13  11      245.72      241.14     27.95 o 
   3  13  11      193.52      176.10     35.57 o 
   5  13  11      204.62      207.13     41.90 o 
 -10  14  11       27.75       51.38     39.45 o 
  -8  14  11       10.01       35.21     37.34 o 
  -6  14  11       14.48       11.53     40.66 o 
  -4  14  11       73.04       51.47     40.12 o 
  -2  14  11       13.47       19.51     44.78 o 
   0  14  11       94.06      110.55     23.55 o 
   2  14  11       25.75       32.38     25.31 o 
   4  14  11      115.90      140.72     37.27 o 
   6  14  11       55.62       68.57     39.65 o 
  -9  15  11        4.98       14.75     40.53 o 
  -7  15  11      243.18      243.54     48.36 o 
  -5  15  11      102.65       66.83     43.36 o 
  -3  15  11        1.19       12.23     42.04 o 
  -1  15  11       59.95       13.34     47.50 o 
   1  15  11        0.84       10.86     49.15 o 
   3  15  11      156.51      227.25     50.04 o 
   5  15  11       42.77       11.05     37.14 o 
  -8  16  11        1.63       10.76     38.66 o 
  -6  16  11       14.20       23.47     43.33 o 
  -4  16  11       13.14      -13.01     44.99 o 
  -2  16  11      335.17      274.49     55.47 o 
   0  16  11        3.49       13.21     51.05 o 
   2  16  11      144.51      185.89     57.03 o 
   4  16  11        0.16       12.98     34.84 o 
  -7  17  11      215.40      188.66     50.13 o 
  -5  17  11        3.37        4.89     44.30 o 
  -3  17  11        0.01       15.01     45.00 o 
  -1  17  11        4.92        0.84     49.63 o 
   1  17  11       25.37       30.58     51.80 o 
  -6  18  11        5.28       18.92     44.64 o 
  -4  18  11       27.08       41.65     47.66 o 
  -2  18  11       15.05       12.77     46.87 o 
   0  18  11        0.69      -13.04     49.88 o 
 -14   0  12      123.62      141.21     38.51 o 
 -12   0  12      623.67      609.47     46.79 o 
 -10   0  12     1096.02      893.10     46.46 o 
  -8   0  12      601.30      557.04     36.00 o 
  -6   0  12     1403.06     1554.93     44.77 o 
  -4   0  12       18.82       25.67     15.68 o 
  -2   0  12     2898.51     2769.85     70.48 o 
   0   0  12     2407.67     2488.56     66.99 o 
   2   0  12       71.16      105.80     33.61 o 
   4   0  12        5.44      -15.20     24.56 o 
   6   0  12     1491.48     1450.51     45.49 o 
   8   0  12      354.67      329.43     51.03 o 
 -15   1  12      357.08      318.93     48.24 o 
 -13   1  12       68.36       37.64     23.81 o 
 -11   1  12       16.79       49.11     15.26 o 
  -9   1  12       91.18      101.25     15.75 o 
  -7   1  12     3810.34     3931.63     42.70 o 
  -5   1  12      551.64      543.73     15.42 o 
  -3   1  12      527.79      474.61     19.55 o 
  -1   1  12      830.39      885.67     20.38 o 
   1   1  12      521.77      549.09     29.72 o 
   3   1  12     1233.49     1169.89     31.99 o 
   5   1  12      443.14      460.44     25.90 o 
   7   1  12       45.28       19.97     20.75 o 
   9   1  12      339.25      443.26     39.55 o 
 -14   2  12        0.95       -1.21     36.62 o 
 -12   2  12       57.40       30.36     20.88 o 
 -10   2  12      140.04      152.91     16.76 o 
  -8   2  12     1084.53     1047.88     25.40 o 
  -6   2  12       44.04       43.79     13.15 o 
  -4   2  12     2851.44     2820.35     31.17 o 
  -2   2  12      643.54      596.49     19.38 o 
   0   2  12       65.16       80.42     22.22 o 
   2   2  12      257.81      210.04     21.22 o 
   4   2  12      573.73      535.74     26.27 o 
   6   2  12        9.89       15.47     24.52 o 
   8   2  12        0.25       20.80     29.84 o 
 -15   3  12        1.14       12.73     38.95 o 
 -13   3  12       36.64       39.65     35.28 o 
 -11   3  12       17.96       31.15     30.75 o 
  -9   3  12      249.16      260.29     17.91 o 
  -7   3  12     1518.60     1522.83     27.54 o 
  -5   3  12     3445.09     3375.17     41.57 o 
  -3   3  12       80.34       60.83      9.82 o 
  -1   3  12     1037.44     1059.29     21.23 o 
   1   3  12      297.34      312.67     21.82 o 
   3   3  12        1.38       -3.71     17.95 o 
   5   3  12      192.86      219.99     27.73 o 
   7   3  12       49.05       72.01     25.79 o 
   9   3  12        1.77      -19.80     43.63 o 
 -14   4  12        2.08       -6.02     37.25 o 
 -12   4  12       78.15      107.17     36.85 o 
 -10   4  12      752.62      622.81     27.15 o 
  -8   4  12       58.78       56.62     14.30 o 
  -6   4  12       39.55       37.00      8.83 o 
  -4   4  12      178.52      196.81     18.06 o 
  -2   4  12       26.67       24.58      5.39 o 
   0   4  12     1028.25     1009.56     15.66 o 
   2   4  12      202.69      190.67     21.34 o 
   4   4  12     1454.59     1343.66     41.57 o 
   6   4  12      519.35      444.76     31.41 o 
   8   4  12        0.53      -17.06     43.18 o 
 -13   5  12      399.25      380.93     48.03 o 
 -11   5  12       57.74       57.95     36.29 o 
  -9   5  12      381.75      296.56     28.59 o 
  -7   5  12       26.27       44.91     20.03 o 
  -5   5  12      716.94      673.28     19.73 o 
  -3   5  12        0.84       -8.96     21.74 o 
  -1   5  12     3401.70     3196.47     54.48 o 
   1   5  12     2530.41     2581.00     51.20 o 
   3   5  12       26.64       18.17     22.67 o 
   5   5  12      980.16      962.15     57.32 o 
   7   5  12      760.87      861.62     38.24 o 
   9   5  12      671.09      851.02     65.59 o 
 -14   6  12        6.93       12.81     38.59 o 
 -12   6  12        0.75       -8.36     34.40 o 
 -10   6  12      792.79      777.73     29.26 o 
  -8   6  12     1916.51     1973.14     42.54 o 
  -6   6  12     1143.01     1113.11     35.31 o 
  -4   6  12     4009.60     3801.24    101.90 o 
  -2   6  12      832.72      802.22     62.63 o 
   0   6  12       13.60       18.07     18.85 o 
   2   6  12     1384.48     1458.29     58.77 o 
   4   6  12       22.59       47.74     23.50 o 
   6   6  12      174.21      177.08     26.46 o 
   8   6  12       38.98       48.60     43.61 o 
 -13   7  12      193.82      206.21     43.65 o 
 -11   7  12      143.77      117.84     38.53 o 
  -9   7  12      821.03      867.60     53.20 o 
  -7   7  12        4.65       -4.72     20.84 o 
  -5   7  12        5.19        4.35     22.41 o 
  -3   7  12     2381.82     2256.81     49.67 o 
  -1   7  12      453.17      447.49     42.70 o 
   1   7  12       17.35        5.31     29.96 o 
   3   7  12      420.15      378.18     28.73 o 
   5   7  12       35.39       54.79     23.67 o 
   7   7  12       10.95       34.32     41.51 o 
 -14   8  12       61.17       88.03     44.11 o 
 -12   8  12        2.31      -11.63     40.61 o 
 -10   8  12      146.59      147.71     39.40 o 
  -8   8  12        2.33       13.15     32.48 o 
  -6   8  12       71.37       40.16     35.95 o 
  -4   8  12      737.33      773.17     51.31 o 
  -2   8  12      152.88      133.37     21.22 o 
   0   8  12      132.92      156.11     35.53 o 
   2   8  12     1166.64     1189.60     55.18 o 
   4   8  12      465.23      480.99     31.18 o 
   6   8  12        0.12       13.63     23.76 o 
   8   8  12       12.05       44.03     43.96 o 
 -13   9  12      176.53      209.52     45.75 o 
 -11   9  12       72.74       68.62     37.07 o 
  -9   9  12      246.55      142.02     36.83 o 
  -7   9  12      357.09      262.88     41.58 o 
  -5   9  12      261.79      261.55     42.18 o 
  -3   9  12      408.16      331.11     48.10 o 
  -1   9  12      615.37      612.23     29.90 o 
   1   9  12      259.76      260.65     35.10 o 
   3   9  12        6.98       -6.01     32.66 o 
   5   9  12       39.68       25.92     22.91 o 
   7   9  12      271.20      276.09     47.62 o 
 -12  10  12       17.69       16.64     41.91 o 
 -10  10  12      284.87      272.28     44.63 o 
  -8  10  12      471.49      573.60     47.70 o 
  -6  10  12      228.27      147.45     38.28 o 
  -4  10  12      177.52      179.95     39.26 o 
  -2  10  12      568.02      592.29     27.37 o 
   0  10  12        1.45       16.43     22.16 o 
   2  10  12      956.76     1050.87     51.92 o 
   4  10  12       40.87       49.25     33.97 o 
   6  10  12      285.94      373.61     31.22 o 
 -11  11  12      168.65      140.79     43.65 o 
  -9  11  12       26.29       19.07     36.79 o 
  -7  11  12      630.29      640.15     53.18 o 
  -5  11  12      325.38      290.00     44.86 o 
  -3  11  12     2981.20     3055.05     90.01 o 
  -1  11  12       29.78       15.76     20.65 o 
   1  11  12      108.39      108.62     25.64 o 
   3  11  12      684.20      575.45     45.93 o 
   5  11  12        0.47        4.65     23.65 o 
   7  11  12        4.16       -2.92     39.98 o 
 -12  12  12       21.50       28.63     43.37 o 
 -10  12  12        0.25       13.17     38.46 o 
  -8  12  12       34.22       82.42     40.28 o 
  -6  12  12        4.71       25.87     37.83 o 
  -4  12  12       24.07       29.02     38.88 o 
  -2  12  12      197.45      162.74     45.39 o 
   0  12  12       19.27       21.92     22.07 o 
   2  12  12      301.75      310.61     38.01 o 
   4  12  12      153.48      148.72     38.69 o 
   6  12  12        1.33      -11.84     39.26 o 
 -11  13  12       49.46       41.39     42.14 o 
  -9  13  12      140.53      169.34     41.43 o 
  -7  13  12      534.70      581.16     56.27 o 
  -5  13  12       63.07       78.21     41.80 o 
  -3  13  12       99.92      137.62     42.51 o 
  -1  13  12       55.21       46.42     45.96 o 
   1  13  12       52.70       53.11     25.47 o 
   3  13  12        4.44       -5.77     31.47 o 
   5  13  12       55.46       62.25     38.65 o 
 -10  14  12        2.41       19.01     39.89 o 
  -8  14  12        4.78        5.94     42.42 o 
  -6  14  12       27.72       45.22     40.49 o 
  -4  14  12        4.07       10.50     43.27 o 
  -2  14  12       39.91        8.64     47.20 o 
   0  14  12       93.60      104.96     48.07 o 
   2  14  12      255.15      272.04     49.97 o 
   4  14  12      193.71      202.71     39.96 o 
  -9  15  12       77.88       90.32     42.46 o 
  -7  15  12      277.07      276.24     49.71 o 
  -5  15  12       38.98       56.50     44.08 o 
  -3  15  12      669.90      638.86     57.66 o 
  -1  15  12       23.84       12.27     49.54 o 
   1  15  12        0.98       45.35     52.01 o 
   3  15  12       68.97       84.99     29.25 o 
  -8  16  12       58.98       48.59     46.09 o 
  -6  16  12       42.90       20.22     42.83 o 
  -4  16  12      150.08      147.98     46.69 o 
  -2  16  12      281.56      269.64     55.14 o 
   0  16  12       70.47       56.30     51.06 o 
   2  16  12        2.37       13.62     50.28 o 
  -7  17  12      226.85      296.39     54.43 o 
  -5  17  12       20.59       21.25     45.07 o 
  -3  17  12        5.55       -5.47     46.37 o 
  -1  17  12       97.99      102.74     49.64 o 
   1  17  12        0.17       35.32     53.08 o 
  -4  18  12        0.01      -21.46     46.18 o 
  -2  18  12       13.59       57.78     49.46 o 
 -15   1  13      100.38       85.92     40.02 o 
 -13   1  13      421.95      389.62     31.02 o 
 -11   1  13      423.93      393.17     20.82 o 
  -9   1  13      549.84      619.32     22.61 o 
  -7   1  13     1104.69     1063.82     25.33 o 
  -5   1  13     4889.44     5179.33     44.71 o 
  -3   1  13       10.38       16.23     11.80 o 
  -1   1  13     1249.62     1310.06     28.01 o 
   1   1  13      236.69      305.86     27.87 o 
   3   1  13       18.38        2.21     19.00 o 
   5   1  13      372.48      286.92     23.45 o 
   7   1  13       34.02       32.22     21.69 o 
 -14   2  13      802.13      789.31     58.03 o 
 -12   2  13      237.58      190.56     40.71 o 
 -10   2  13       55.65       82.08     15.86 o 
  -8   2  13     2196.31     2054.97     33.24 o 
  -6   2  13      779.71      718.86     21.29 o 
  -4   2  13     5962.56     5589.36     64.85 o 
  -2   2  13     1632.84     1506.46     23.32 o 
   0   2  13      774.78      707.26     23.34 o 
   2   2  13      118.56       99.26     20.35 o 
   4   2  13      142.58      128.10     20.68 o 
   6   2  13      625.40      683.91     61.60 o 
   8   2  13      380.78      366.69     51.49 o 
 -13   3  13      936.42      915.64     58.31 o 
 -11   3  13      555.97      500.47     43.19 o 
  -9   3  13      835.64      829.47     30.63 o 
  -7   3  13      159.61      162.78     16.62 o 
  -5   3  13     5966.99     6081.38     45.96 o 
  -3   3  13     1203.96     1088.54     19.82 o 
  -1   3  13     2023.05     1973.60     36.17 o 
   1   3  13     3544.17     3338.61     47.53 o 
   3   3  13       16.69        3.22     18.86 o 
   5   3  13       49.42      119.37     27.89 o 
   7   3  13       90.83       76.25     26.69 o 
 -14   4  13      137.66       86.57     40.03 o 
 -12   4  13       70.92       78.16     36.90 o 
 -10   4  13       16.15        0.31     18.10 o 
  -8   4  13      483.87      526.11     20.00 o 
  -6   4  13      880.85      964.08     22.01 o 
  -4   4  13     1782.06     1608.79     66.05 o 
  -2   4  13      260.75      197.90     18.10 o 
   0   4  13      240.61      245.69     14.81 o 
   2   4  13      339.89      327.51     23.12 o 
   4   4  13       12.38       -0.80     23.21 o 
   6   4  13       22.18       29.09     25.46 o 
   8   4  13      121.13      196.77     47.86 o 
 -13   5  13       18.61       43.55     36.45 o 
 -11   5  13      287.33      282.45     43.66 o 
  -9   5  13      161.63      167.27     21.57 o 
  -7   5  13      212.72      232.60     23.83 o 
  -5   5  13      843.13      910.83     33.45 o 
  -3   5  13       43.47       63.21     23.86 o 
  -1   5  13       68.13       52.05     24.25 o 
   1   5  13     1755.74     1611.59     35.91 o 
   3   5  13       96.62       97.16     24.89 o 
   5   5  13       70.59       62.09     24.21 o 
   7   5  13       85.08       91.03     27.07 o 
 -14   6  13       82.90       97.17     40.50 o 
 -12   6  13        0.44       -4.52     34.71 o 
 -10   6  13       87.82       75.85     19.41 o 
  -8   6  13        0.39        0.70     19.58 o 
  -6   6  13     1005.81     1043.05     48.44 o 
  -4   6  13      703.43      669.01     32.60 o 
  -2   6  13        0.11        8.52     25.04 o 
   0   6  13      328.24      320.06     25.31 o 
   2   6  13      178.21      158.84     25.26 o 
   4   6  13      406.82      370.00     30.25 o 
   6   6  13      124.36      106.46     26.68 o 
   8   6  13        5.88      -17.17     45.73 o 
 -13   7  13      378.81      413.27     51.40 o 
 -11   7  13      802.74      825.72     56.60 o 
  -9   7  13      174.65      196.59     37.57 o 
  -7   7  13        0.48        1.39     20.38 o 
  -5   7  13     2563.62     2674.66     52.56 o 
  -3   7  13     1862.16     1899.58     55.46 o 
  -1   7  13       36.07       22.42     20.89 o 
   1   7  13     2326.28     2182.73     66.58 o 
   3   7  13      401.00      382.82     29.90 o 
   5   7  13      774.07      871.74     39.15 o 
   7   7  13       88.18       86.42     45.39 o 
 -12   8  13       53.70       79.80     42.42 o 
 -10   8  13       68.16       71.77     37.26 o 
  -8   8  13      618.35      665.22     49.06 o 
  -6   8  13      203.77      184.26     39.44 o 
  -4   8  13     1788.41     1759.71     66.02 o 
  -2   8  13       10.00       -5.84     39.12 o 
   0   8  13      994.18     1052.66     37.09 o 
   2   8  13      704.76      677.37     47.82 o 
   4   8  13       25.22       45.14     24.39 o 
   6   8  13       21.93        9.17     25.31 o 
 -13   9  13       20.05       -4.99     40.57 o 
 -11   9  13       43.94       44.10     36.81 o 
  -9   9  13      371.36      295.19     43.75 o 
  -7   9  13       38.64       24.54     34.30 o 
  -5   9  13      202.71      216.31     38.78 o 
  -3   9  13      554.43      624.35     51.86 o 
  -1   9  13       46.56       39.28     21.54 o 
   1   9  13     1304.51     1299.93     43.10 o 
   3   9  13      113.25       76.44     35.96 o 
   5   9  13        8.83       -0.67     24.12 o 
   7   9  13      140.31      140.31     46.97 o 
 -12  10  13        0.17        3.10     41.32 o 
 -10  10  13      223.23      189.44     42.14 o 
  -8  10  13      199.74      255.39     43.86 o 
  -6  10  13      183.19      279.35     41.90 o 
  -4  10  13      537.58      484.21     47.32 o 
  -2  10  13      232.93      262.51     23.86 o 
   0  10  13      182.01      236.90     26.89 o 
   2  10  13      154.12      200.83     37.43 o 
   4  10  13      733.22      730.82     36.47 o 
   6  10  13      134.59      157.21     44.19 o 
 -11  11  13        5.06       20.17     40.03 o 
  -9  11  13       81.91       81.92     39.23 o 
  -7  11  13      585.02      607.39     53.29 o 
  -5  11  13       42.89       88.23     39.76 o 
  -3  11  13      178.92      173.87     42.22 o 
  -1  11  13       12.67       11.57     21.12 o 
   1  11  13      311.70      290.82     29.89 o 
   3  11  13       65.53       73.59     33.84 o 
   5  11  13       27.08       10.62     24.72 o 
 -10  12  13      156.83      186.96     46.70 o 
  -8  12  13      481.24      487.68     52.42 o 
  -6  12  13       15.42       13.10     37.35 o 
  -4  12  13      893.79      866.63     59.41 o 
  -2  12  13      193.83      266.44     50.47 o 
   0  12  13        0.42       -1.10     23.78 o 
   2  12  13       25.77       10.27     26.73 o 
   4  12  13      188.29      246.39     42.19 o 
 -11  13  13        0.40       -3.40     41.43 o 
  -9  13  13      194.45      184.00     45.77 o 
  -7  13  13      209.34      171.70     44.86 o 
  -5  13  13       10.11       -2.02     42.03 o 
  -3  13  13      217.81      288.33     48.47 o 
  -1  13  13      471.03      464.67     58.88 o 
   1  13  13      113.99      107.20     26.98 o 
   3  13  13       30.63       45.82     33.25 o 
 -10  14  13        6.08       -2.48     42.49 o 
  -8  14  13      132.91      231.35     48.71 o 
  -6  14  13       33.78       48.20     41.97 o 
  -4  14  13       57.18      101.77     45.14 o 
  -2  14  13      768.68      837.80     65.07 o 
   0  14  13        5.86       10.22     48.77 o 
   2  14  13      207.05      214.52     30.95 o 
   4  14  13      267.94      311.48     44.55 o 
  -9  15  13        4.04       -7.99     42.86 o 
  -7  15  13       46.95       31.35     43.05 o 
  -5  15  13       38.45       62.15     42.49 o 
  -3  15  13       28.00       21.54     41.07 o 
  -1  15  13       78.08      102.69     49.88 o 
   1  15  13       20.11       48.12     50.53 o 
   3  15  13       15.15       51.01     57.35 o 
  -6  16  13       67.85       99.53     47.33 o 
  -4  16  13       17.01       12.92     45.12 o 
  -2  16  13       80.27       90.72     51.99 o 
   0  16  13        8.01      -10.80     50.96 o 
  -5  17  13        4.71        5.36     44.79 o 
  -3  17  13       32.30       20.63     46.49 o 
  -1  17  13        8.97      -20.82     53.50 o 
 -14   0  14      320.39      312.15     44.05 o 
 -12   0  14      383.41      344.54     40.82 o 
 -10   0  14      392.42      376.96     25.39 o 
  -8   0  14      337.29      432.58     25.30 o 
  -6   0  14        4.05       -1.82     17.51 o 
  -4   0  14     6503.29     6325.67    132.51 o 
  -2   0  14     1103.37     1102.45     32.25 o 
   0   0  14     5290.32     4716.92     61.46 o 
   2   0  14     1745.81     1741.77     67.37 o 
   4   0  14      104.75      133.66     36.00 o 
   6   0  14        6.33        0.73     26.32 o 
   8   0  14      149.93      205.78     49.37 o 
 -13   1  14       86.00       82.43     24.39 o 
 -11   1  14        1.83        0.70     15.80 o 
  -9   1  14     3254.85     3220.06     48.21 o 
  -7   1  14        0.97        9.04     13.86 o 
  -5   1  14      811.36      761.86     24.02 o 
  -3   1  14      293.63      279.68     15.29 o 
  -1   1  14      709.73      645.80     20.25 o 
   1   1  14      971.00      897.44     36.91 o 
   3   1  14      671.60      663.70     34.58 o 
   5   1  14      388.38      326.44     25.42 o 
   7   1  14      271.28      262.17     31.82 o 
 -14   2  14      111.54      125.09     40.28 o 
 -12   2  14       39.26       36.42     22.17 o 
 -10   2  14       16.66       22.54     15.46 o 
  -8   2  14      269.54      278.03     17.85 o 
  -6   2  14      316.78      360.80     18.10 o 
  -4   2  14      143.84      120.81     14.00 o 
  -2   2  14      346.69      335.30     16.11 o 
   0   2  14       51.65       75.84     15.76 o 
   2   2  14       45.68       37.32     24.75 o 
   4   2  14       19.42       41.18     20.38 o 
   6   2  14       43.64       36.61     26.16 o 
   8   2  14       20.73       21.25     44.97 o 
 -13   3  14       16.02       21.51     35.54 o 
 -11   3  14        6.51        8.74     15.59 o 
  -9   3  14       62.24       64.90     15.35 o 
  -7   3  14        0.51       -3.41     12.86 o 
  -5   3  14      421.78      422.89     17.23 o 
  -3   3  14        0.79        0.98     10.03 o 
  -1   3  14       77.65       76.97     13.42 o 
   1   3  14       88.98       69.78     26.68 o 
   3   3  14       84.53      105.43     21.37 o 
   5   3  14        0.62        4.94     25.14 o 
   7   3  14        8.73       12.91     26.26 o 
 -14   4  14       18.89        9.78     36.76 o 
 -12   4  14      541.92      546.19     48.84 o 
 -10   4  14      262.09      190.85     22.86 o 
  -8   4  14      836.50      799.54     23.04 o 
  -6   4  14       94.88       90.84     13.09 o 
  -4   4  14     3925.85     3980.60     60.31 o 
  -2   4  14      291.12      297.44     27.93 o 
   0   4  14     5797.27     5745.76     61.76 o 
   2   4  14      123.76      143.73     21.72 o 
   4   4  14       19.37       27.80     24.00 o 
   6   4  14       12.66       10.15     25.52 o 
 -13   5  14      133.61      129.30     39.93 o 
 -11   5  14       54.32       37.83     35.32 o 
  -9   5  14     1546.23     1483.17     40.40 o 
  -7   5  14       57.08       87.01     21.89 o 
  -5   5  14      586.19      620.11     31.37 o 
  -3   5  14      389.97      391.49     28.98 o 
  -1   5  14      259.33      258.38     28.81 o 
   1   5  14       72.75      143.61     21.45 o 
   3   5  14     1142.36     1181.81     42.22 o 
   5   5  14      219.33      227.19     28.93 o 
   7   5  14      305.10      345.21     32.93 o 
 -12   6  14      324.17      329.45     46.52 o 
 -10   6  14       80.06       88.01     21.29 o 
  -8   6  14        9.06        2.05     19.70 o 
  -6   6  14     2811.13     2787.32     52.92 o 
  -4   6  14       23.96       28.43     23.74 o 
  -2   6  14      525.00      507.85     32.63 o 
   0   6  14     2134.31     2186.64     41.22 o 
   2   6  14      496.82      510.12     32.46 o 
   4   6  14      150.58      193.86     27.48 o 
   6   6  14       21.12       51.97     25.88 o 
 -13   7  14       23.59       45.29     35.85 o 
 -11   7  14       23.76       27.87     35.86 o 
  -9   7  14       48.84       58.99     21.17 o 
  -7   7  14       25.00       37.23     21.70 o 
  -5   7  14       18.12       17.63     22.80 o 
  -3   7  14      434.60      388.52     30.90 o 
  -1   7  14     1112.35     1083.55     58.38 o 
   1   7  14      481.97      504.02     42.92 o 
   3   7  14      131.14      135.52     30.02 o 
   5   7  14      530.36      614.64     35.85 o 
   7   7  14      177.69      282.32     51.80 o 
 -12   8  14      189.60      150.26     44.61 o 
 -10   8  14      399.74      313.84     42.86 o 
  -8   8  14       17.59       11.17     33.45 o 
  -6   8  14      575.89      569.56     46.92 o 
  -4   8  14     1460.17     1545.87     64.33 o 
  -2   8  14        9.83       -5.03     40.34 o 
   0   8  14      385.61      398.94     30.83 o 
   2   8  14       13.51       19.29     32.45 o 
   4   8  14      149.14      134.97     27.34 o 
   6   8  14       62.61       71.77     27.55 o 
 -11   9  14        3.94        9.71     38.85 o 
  -9   9  14      152.81      163.29     38.01 o 
  -7   9  14      419.82      493.29     46.80 o 
  -5   9  14      110.26      167.63     39.63 o 
  -3   9  14      289.74      284.97     46.33 o 
  -1   9  14        3.19       11.22     22.09 o 
   1   9  14       24.55       36.33     25.82 o 
   3   9  14      188.40      210.45     27.24 o 
   5   9  14       22.03       19.25     25.65 o 
 -12  10  14      134.62      168.27     45.74 o 
 -10  10  14       66.57       94.25     40.16 o 
  -8  10  14        1.29       22.78     37.24 o 
  -6  10  14     1248.66     1077.87     61.34 o 
  -4  10  14      190.72      204.65     40.87 o 
  -2  10  14      215.42      205.60     45.63 o 
   0  10  14      602.90      627.56     34.00 o 
   2  10  14       46.62       76.52     35.11 o 
   4  10  14        1.25       -0.78     25.49 o 
 -11  11  14       15.45      -20.52     40.17 o 
  -9  11  14      182.31      279.66     45.84 o 
  -7  11  14       86.28      102.12     41.63 o 
  -5  11  14       10.79        4.92     37.02 o 
  -3  11  14      119.54      128.00     43.90 o 
  -1  11  14      411.76      434.69     30.00 o 
   1  11  14       77.13       54.32     32.28 o 
   3  11  14        0.09        0.18     34.02 o 
   5  11  14      196.89      229.05     32.83 o 
 -10  12  14        0.32       35.96     39.70 o 
  -8  12  14       40.33       34.04     40.64 o 
  -6  12  14      147.52      145.78     43.67 o 
  -4  12  14      144.54      142.56     43.03 o 
  -2  12  14       66.73       75.14     46.33 o 
   0  12  14       53.27       64.92     24.93 o 
   2  12  14      196.68      225.53     33.64 o 
   4  12  14       42.49       43.78     38.14 o 
  -9  13  14       51.29       78.54     42.77 o 
  -7  13  14      231.28      203.48     47.05 o 
  -5  13  14        0.82       23.05     42.52 o 
  -3  13  14      160.12      150.86     46.64 o 
  -1  13  14       26.98       15.15     45.29 o 
   1  13  14      177.52      160.24     51.38 o 
   3  13  14       87.26       82.50     37.71 o 
  -8  14  14       27.71       32.48     44.35 o 
  -6  14  14       33.39       -2.90     41.82 o 
  -4  14  14       48.46       24.45     42.83 o 
  -2  14  14       30.53       13.17     47.23 o 
   0  14  14       20.07       88.40     53.28 o 
   2  14  14       27.43       37.71     52.00 o 
  -7  15  14       72.19       53.02     44.18 o 
  -5  15  14        3.39       11.68     43.69 o 
  -3  15  14       25.86       13.85     44.83 o 
  -1  15  14      100.32      100.63     51.05 o 
   1  15  14        5.72       31.59     53.58 o 
  -6  16  14       32.42        7.83     43.02 o 
  -4  16  14       38.13       44.91     46.38 o 
  -2  16  14      112.12      126.13     53.67 o 
 -13   1  15       95.27      101.83     24.41 o 
 -11   1  15      242.30      238.65     20.08 o 
  -9   1  15     1201.26     1138.33     29.57 o 
  -7   1  15      120.18      113.01     13.93 o 
  -5   1  15      929.97      946.04     30.65 o 
  -3   1  15      115.66      119.42     13.76 o 
  -1   1  15       87.53       81.20     15.19 o 
   1   1  15     1041.87      966.76     39.41 o 
   3   1  15      183.82      174.62     27.82 o 
   5   1  15       18.23       11.59     24.79 o 
   7   1  15      193.88      182.74     50.20 o 
 -14   2  15      356.37      435.77     48.99 o 
 -12   2  15     1056.61      974.21     42.98 o 
 -10   2  15      995.80     1176.90     29.92 o 
  -8   2  15      185.74      193.67     16.96 o 
  -6   2  15     1060.88     1017.91     24.26 o 
  -4   2  15       62.42       43.10     11.98 o 
  -2   2  15     2996.60     3014.99     39.64 o 
   0   2  15      231.68      277.42     17.60 o 
   2   2  15      358.33      338.04     31.08 o 
   4   2  15      118.88      100.22     36.80 o 
   6   2  15      229.74      250.48     32.08 o 
 -13   3  15        1.58        3.47     34.77 o 
 -11   3  15       64.47      105.38     17.60 o 
  -9   3  15      396.39      401.12     20.39 o 
  -7   3  15       25.83       36.77     13.48 o 
  -5   3  15      817.86      727.85     31.81 o 
  -3   3  15      450.71      458.12     29.11 o 
  -1   3  15      491.13      476.10     25.79 o 
   1   3  15      145.27      112.09     27.90 o 
   3   3  15      263.18      256.37     24.27 o 
   5   3  15        6.65        7.95     25.98 o 
   7   3  15      578.36      613.61     75.54 o 
 -14   4  15       44.39       62.40     39.13 o 
 -12   4  15      253.86      264.96     42.08 o 
 -10   4  15      895.97      887.71     57.63 o 
  -8   4  15      136.83      121.80     22.17 o 
  -6   4  15      433.71      413.51     27.39 o 
  -4   4  15       11.25       12.65     21.39 o 
  -2   4  15      549.92      522.93     31.56 o 
   0   4  15      674.06      630.58     28.68 o 
   2   4  15      372.98      383.82     31.71 o 
   4   4  15      245.28      274.13     30.51 o 
   6   4  15       33.21       50.28     26.82 o 
 -13   5  15        5.10       18.00     36.16 o 
 -11   5  15      445.95      396.67     45.00 o 
  -9   5  15      275.13      226.69     24.56 o 
  -7   5  15       63.39       54.50     21.19 o 
  -5   5  15     1213.44     1201.65     38.74 o 
  -3   5  15      562.26      579.74     31.79 o 
  -1   5  15      297.54      304.55     30.27 o 
   1   5  15      864.27      812.38     38.89 o 
   3   5  15       11.57       22.01     24.03 o 
   5   5  15      108.24      110.83     27.36 o 
 -12   6  15      106.21      111.38     40.36 o 
 -10   6  15        2.21        3.54     20.35 o 
  -8   6  15      181.40      179.31     24.17 o 
  -6   6  15     1072.15     1002.57     36.83 o 
  -4   6  15       59.19      102.38     24.29 o 
  -2   6  15      619.05      522.14     33.95 o 
   0   6  15       97.19      103.98     27.86 o 
   2   6  15       99.51      121.48     26.14 o 
   4   6  15        5.77        7.77     24.74 o 
   6   6  15      194.33      236.30     31.60 o 
 -13   7  15        0.59      -12.06     39.33 o 
 -11   7  15      211.93      236.23     43.42 o 
  -9   7  15        5.76        5.02     21.20 o 
  -7   7  15       79.65      104.81     24.33 o 
  -5   7  15      707.42      616.55     33.06 o 
  -3   7  15        0.49        2.73     24.24 o 
  -1   7  15      834.09      861.09     56.43 o 
   1   7  15      114.73      143.64     22.81 o 
   3   7  15      237.88      221.41     29.38 o 
   5   7  15        3.13       11.77     25.77 o 
 -12   8  15       21.94       15.49     40.21 o 
 -10   8  15      464.61      442.16     48.70 o 
  -8   8  15      643.46      753.30     52.49 o 
  -6   8  15        0.38      -10.75     35.12 o 
  -4   8  15      135.06      114.84     35.28 o 
  -2   8  15      334.74      365.96     46.28 o 
   0   8  15       28.14       59.06     25.80 o 
   2   8  15       29.16       13.62     24.81 o 
   4   8  15      138.43      108.05     27.24 o 
 -11   9  15      144.20      147.88     42.59 o 
  -9   9  15       71.63       78.32     36.48 o 
  -7   9  15      273.64      249.05     42.72 o 
  -5   9  15      869.01      865.71     55.78 o 
  -3   9  15      504.52      533.59     51.37 o 
  -1   9  15     2033.53     2037.19     80.96 o 
   1   9  15      752.80      678.78     37.14 o 
   3   9  15      266.76      313.26     30.76 o 
   5   9  15        4.75       16.49     26.79 o 
 -10  10  15       61.15       62.13     38.81 o 
  -8  10  15       17.53       10.38     38.01 o 
  -6  10  15      366.47      372.96     46.17 o 
  -4  10  15        0.62       18.72     38.43 o 
  -2  10  15       68.34       63.70     44.11 o 
   0  10  15        3.12       27.70     24.60 o 
   2  10  15       62.59       94.23     28.85 o 
   4  10  15       27.33       30.53     26.42 o 
 -11  11  15        3.72        6.60     39.03 o 
  -9  11  15       27.18        6.66     38.96 o 
  -7  11  15      289.03      266.23     44.71 o 
  -5  11  15      528.53      590.99     53.73 o 
  -3  11  15       38.23       38.31     42.49 o 
  -1  11  15       99.28       94.83     45.48 o 
   1  11  15        0.13       12.49     25.92 o 
   3  11  15       47.32       74.19     37.84 o 
 -10  12  15      215.04      222.15     46.18 o 
  -8  12  15      103.41      143.59     44.32 o 
  -6  12  15        1.24       -3.26     39.79 o 
  -4  12  15       67.22        9.34     38.87 o 
  -2  12  15        8.92        4.75     44.80 o 
   0  12  15       23.99       32.03     45.13 o 
   2  12  15       89.16      138.04     30.81 o 
  -9  13  15      101.62      136.91     45.56 o 
  -7  13  15       14.15      -11.17     40.14 o 
  -5  13  15      122.21      126.81     46.28 o 
  -3  13  15      496.50      510.63     56.73 o 
  -1  13  15      261.10      301.88     56.01 o 
   1  13  15      117.21       99.43     51.00 o 
  -8  14  15       31.99        1.10     44.84 o 
  -6  14  15      221.85      237.56     49.74 o 
  -4  14  15        0.65        9.39     43.85 o 
  -2  14  15      323.61      305.94     56.32 o 
   0  14  15      105.88      131.22     54.23 o 
  -5  15  15       74.77       86.17     45.65 o 
  -3  15  15        1.19       21.70     43.12 o 
  -1  15  15        2.94      -17.15     50.88 o 
 -12   0  16      341.02      356.37     40.27 o 
 -10   0  16      286.54      252.99     24.86 o 
  -8   0  16      136.41      105.33     21.25 o 
  -6   0  16       77.50       90.66     19.24 o 
  -4   0  16       79.82       60.94     19.07 o 
  -2   0  16       18.37       14.83     19.14 o 
   0   0  16      281.72      252.93     26.47 o 
   2   0  16     1483.04     1487.40     69.36 o 
   4   0  16       56.73      116.08     37.63 o 
   6   0  16      927.76      935.22     60.97 o 
 -13   1  16        4.39       12.32     32.92 o 
 -11   1  16     1277.45     1287.60     33.54 o 
  -9   1  16      118.55       79.81     15.00 o 
  -7   1  16      874.41      872.88     22.19 o 
  -5   1  16      287.74      296.24     15.82 o 
  -3   1  16     3753.78     3628.21     60.97 o 
  -1   1  16       38.51       39.94     19.29 o 
   1   1  16      802.82      885.02     43.53 o 
   3   1  16        1.81       18.91     25.79 o 
   5   1  16      440.12      473.10     36.46 o 
 -12   2  16        3.99       17.25     31.65 o 
 -10   2  16      144.72      152.86     24.12 o 
  -8   2  16       29.41       33.15     20.56 o 
  -6   2  16      114.47      120.20     18.30 o 
  -4   2  16      244.12      227.03     22.33 o 
  -2   2  16       10.22       17.65     18.84 o 
   0   2  16      433.66      405.18     25.39 o 
   2   2  16       17.53       16.89     27.32 o 
   4   2  16       44.00       22.41     26.04 o 
   6   2  16       78.67       79.85     41.03 o 
 -13   3  16      158.16      176.19     40.84 o 
 -11   3  16       83.93       93.49     23.04 o 
  -9   3  16        8.02       15.11     21.20 o 
  -7   3  16      310.08      342.36     26.32 o 
  -5   3  16      211.54      192.84     24.48 o 
  -3   3  16     1122.72     1094.68     42.14 o 
  -1   3  16      862.52      791.33     29.96 o 
   1   3  16        2.87        4.33     25.50 o 
   3   3  16        5.32        6.79     26.08 o 
   5   3  16       98.02      114.21     29.73 o 
 -12   4  16      554.25      559.73     48.69 o 
 -10   4  16      113.97      100.31     23.78 o 
  -8   4  16      281.38      238.98     25.12 o 
  -6   4  16       85.83       88.57     23.29 o 
  -4   4  16       41.71       33.79     22.64 o 
  -2   4  16      678.88      721.07     33.92 o 
   0   4  16      764.02      703.71     36.57 o 
   2   4  16      481.13      434.63     33.27 o 
   4   4  16      347.76      376.23     33.61 o 
 -13   5  16        7.90       26.77     37.07 o 
 -11   5  16      354.56      364.64     43.91 o 
  -9   5  16        4.78        9.51     22.00 o 
  -7   5  16      733.68      696.58     33.20 o 
  -5   5  16        6.20        7.42     22.29 o 
  -3   5  16      457.90      417.09     29.87 o 
  -1   5  16       15.97       31.99     21.47 o 
   1   5  16       28.22       33.43     22.22 o 
   3   5  16      422.01      457.60     33.56 o 
   5   5  16      516.28      621.88     38.87 o 
 -12   6  16      308.72      365.34     50.16 o 
 -10   6  16      623.81      600.05     32.69 o 
  -8   6  16      186.32      175.84     25.78 o 
  -6   6  16      103.80       98.50     24.83 o 
  -4   6  16      765.03      768.16     35.44 o 
  -2   6  16      652.74      707.46     37.18 o 
   0   6  16     1610.84     1554.12     40.55 o 
   2   6  16      193.62      199.68     29.15 o 
   4   6  16        0.04       44.74     27.36 o 
 -11   7  16        7.26        4.68     38.36 o 
  -9   7  16       19.45       21.46     22.45 o 
  -7   7  16        1.69       14.19     22.95 o 
  -5   7  16       47.42       66.84     24.36 o 
  -3   7  16        5.59       18.94     24.81 o 
  -1   7  16      580.51      517.60     52.43 o 
   1   7  16       76.67       89.25     22.15 o 
   3   7  16        3.16       -5.73     25.38 o 
   5   7  16       51.19       89.43     29.60 o 
 -12   8  16        6.66       11.41     38.57 o 
 -10   8  16        7.35        5.74     36.36 o 
  -8   8  16       20.84       31.37     34.04 o 
  -6   8  16       77.42      121.40     38.10 o 
  -4   8  16      364.36      261.64     40.37 o 
  -2   8  16       12.68       -6.22     39.57 o 
   0   8  16      352.51      375.75     51.75 o 
   2   8  16       38.65       48.75     26.45 o 
   4   8  16      165.81      156.24     30.49 o 
 -11   9  16      185.19      168.40     43.68 o 
  -9   9  16        7.21       12.49     35.98 o 
  -7   9  16       13.51       20.60     35.58 o 
  -5   9  16       22.40       -0.95     36.81 o 
  -3   9  16       79.50       96.66     40.07 o 
  -1   9  16        1.46        2.97     44.05 o 
   1   9  16        0.92       25.13     26.66 o 
   3   9  16       58.56       73.14     28.01 o 
 -10  10  16      343.67      454.98     51.38 o 
  -8  10  16        3.90       -1.17     38.14 o 
  -6  10  16       60.86       70.21     38.99 o 
  -4  10  16       66.48       88.91     39.93 o 
  -2  10  16       17.25        8.00     40.99 o 
   0  10  16      292.54      293.14     30.85 o 
   2  10  16      157.56      189.02     25.22 o 
  -9  11  16       35.66       56.37     38.78 o 
  -7  11  16        3.13       18.84     37.59 o 
  -5  11  16        8.08       17.04     40.93 o 
  -3  11  16      383.53      380.44     51.04 o 
  -1  11  16       74.71      127.27     48.37 o 
   1  11  16       49.83       42.87     34.46 o 
  -8  12  16        0.78      -31.08     40.40 o 
  -6  12  16       13.06        1.55     41.02 o 
  -4  12  16      199.78      212.51     46.00 o 
  -2  12  16      135.00      147.87     49.65 o 
   0  12  16       12.08       16.59     45.54 o 
  -7  13  16        8.60       -0.47     40.14 o 
  -5  13  16      110.68       69.29     41.21 o 
  -3  13  16       29.57       55.23     44.94 o 
  -1  13  16       20.81       56.90     47.37 o 
  -6  14  16        0.47       -1.34     44.58 o 
  -4  14  16        5.17       67.13     46.98 o 
  -2  14  16       22.84       36.31     47.81 o 
 -13   1  17      213.01      266.40     41.11 o 
 -11   1  17      788.04      736.28     28.38 o 
  -9   1  17      242.96      207.18     20.49 o 
  -7   1  17      766.55      749.17     27.20 o 
  -5   1  17      766.20      796.04     27.48 o 
  -3   1  17       42.56       50.54     18.66 o 
  -1   1  17      430.46      437.48     25.39 o 
   1   1  17      223.45      241.87     30.97 o 
   3   1  17      263.91      224.02     31.15 o 
   5   1  17       28.95       34.26     28.52 o 
 -12   2  17        0.11       -5.83     22.64 o 
 -10   2  17       95.16       74.19     19.02 o 
  -8   2  17      297.64      327.27     22.28 o 
  -6   2  17     1768.77     1662.62     37.49 o 
  -4   2  17      398.37      390.79     23.44 o 
  -2   2  17     1752.62     1635.42     39.17 o 
   0   2  17     2253.72     2110.91     44.55 o 
   2   2  17      119.01       99.33     28.49 o 
   4   2  17       15.78      -14.50     27.18 o 
 -13   3  17      251.76      260.17     42.49 o 
 -11   3  17     1057.33     1005.29     56.40 o 
  -9   3  17      201.95      170.28     24.99 o 
  -7   3  17     1238.85     1217.89     42.70 o 
  -5   3  17        1.17        7.28     18.68 o 
  -3   3  17      198.06      215.56     22.03 o 
  -1   3  17      908.74      907.55     32.55 o 
   1   3  17     1079.40     1051.09     35.01 o 
   3   3  17      216.61      206.05     31.20 o 
 -12   4  17      361.38      362.20     43.88 o 
 -10   4  17      233.87      157.38     25.30 o 
  -8   4  17     1062.90     1075.79     39.06 o 
  -6   4  17      140.79      123.48     24.05 o 
  -4   4  17      555.31      554.28     26.86 o 
  -2   4  17        0.36        2.46     20.79 o 
   0   4  17       77.04       92.85     22.68 o 
   2   4  17      174.70      173.13     29.17 o 
   4   4  17        7.31        4.14     35.76 o 
 -11   5  17        9.40        6.08     35.58 o 
  -9   5  17       30.25       16.98     21.78 o 
  -7   5  17      366.05      362.69     29.14 o 
  -5   5  17      664.25      634.84     33.59 o 
  -3   5  17      300.89      315.04     29.34 o 
  -1   5  17       11.74       11.76     21.81 o 
   1   5  17        4.48       14.13     22.29 o 
   3   5  17        0.35      -17.18     37.77 o 
 -12   6  17        7.55       27.97     38.93 o 
 -10   6  17       14.15       12.76     23.76 o 
  -8   6  17        2.25       -4.31     22.76 o 
  -6   6  17      166.10      163.85     25.95 o 
  -4   6  17       18.79       42.27     25.10 o 
  -2   6  17      311.19      243.17     30.88 o 
   0   6  17       93.57       59.94     23.37 o 
   2   6  17       84.12       65.12     39.41 o 
   4   6  17       54.79       80.85     29.79 o 
 -11   7  17       45.40       40.99     37.26 o 
  -9   7  17        7.77       13.07     23.20 o 
  -7   7  17      665.66      752.07     40.93 o 
  -5   7  17      265.34      216.47     28.84 o 
  -3   7  17      148.55      138.20     28.65 o 
  -1   7  17     1125.27     1100.49     63.78 o 
   1   7  17      990.52      957.37     43.76 o 
   3   7  17       29.37       35.69     26.93 o 
 -10   8  17       15.93       10.28     37.14 o 
  -8   8  17     1300.92     1200.31     63.43 o 
  -6   8  17       30.30       26.23     34.40 o 
  -4   8  17      304.39      266.86     41.58 o 
  -2   8  17      235.32      270.01     46.16 o 
   0   8  17        0.14       -5.75     27.58 o 
   2   8  17      194.64      206.15     26.02 o 
  -9   9  17      157.87      154.01     40.36 o 
  -7   9  17      201.52      132.35     40.96 o 
  -5   9  17      141.64      173.49     40.31 o 
  -3   9  17       93.07      112.23     40.37 o 
  -1   9  17      539.26      506.35     56.41 o 
   1   9  17      144.81      179.41     24.68 o 
 -10  10  17        7.55       26.99     39.78 o 
  -8  10  17       19.05      -12.26     37.94 o 
  -6  10  17        0.34       -0.51     37.85 o 
  -4  10  17       56.90       65.16     40.67 o 
  -2  10  17        0.04        5.31     42.58 o 
   0  10  17      205.13      169.98     48.22 o 
   2  10  17        4.79        8.26     23.21 o 
  -9  11  17      140.83      197.68     46.53 o 
  -7  11  17       71.45       36.46     37.85 o 
  -5  11  17       25.80        9.67     40.53 o 
  -3  11  17       19.82       26.44     38.34 o 
  -1  11  17        3.60        4.88     44.40 o 
   1  11  17       41.31       26.94     47.66 o 
  -8  12  17      173.36      151.39     44.84 o 
  -6  12  17       57.98      123.34     43.70 o 
  -4  12  17      104.31      122.86     42.94 o 
  -2  12  17        5.32       -3.24     45.80 o 
   0  12  17       84.99       84.53     52.40 o 
  -5  13  17       92.58      108.67     47.29 o 
  -3  13  17        0.69       39.67     45.62 o 
 -10   0  18     1321.47     1426.21     64.86 o 
  -8   0  18      195.40      199.46     38.59 o 
  -6   0  18      534.15      557.92     49.78 o 
  -4   0  18     2532.37     2691.49     87.19 o 
  -2   0  18       32.48       69.11     39.95 o 
   0   0  18     1676.03     1840.08     77.95 o 
   2   0  18       84.44      123.19     41.95 o 
 -11   1  18       86.66      111.39     25.95 o 
  -9   1  18      252.79      267.87     28.84 o 
  -7   1  18       39.17       64.65     25.34 o 
  -5   1  18      505.12      554.42     36.63 o 
  -3   1  18       34.47       34.90     26.98 o 
  -1   1  18       14.67       29.86     26.79 o 
   1   1  18       26.04       30.48     27.26 o 
   3   1  18        5.76       -9.34     27.54 o 
 -12   2  18      132.03      123.99     37.09 o 
 -10   2  18       32.59       55.32     24.66 o 
  -8   2  18       28.07       26.14     18.21 o 
  -6   2  18        1.91       14.28     17.38 o 
  -4   2  18       19.60       36.09     27.76 o 
  -2   2  18        3.61        5.75     27.10 o 
   0   2  18       96.42       99.89     29.46 o 
   2   2  18      130.93      166.80     31.74 o 
 -11   3  18       24.83       28.80     33.44 o 
  -9   3  18       32.62       31.40     22.28 o 
  -7   3  18      229.35      243.56     22.13 o 
  -5   3  18      233.70      231.44     22.72 o 
  -3   3  18       49.43       58.50     20.27 o 
  -1   3  18      481.14      457.41     34.69 o 
   1   3  18       70.22       64.51     27.57 o 
   3   3  18      330.98      336.53     34.96 o 
 -12   4  18      133.02      129.66     38.12 o 
 -10   4  18      329.55      350.51     29.84 o 
  -8   4  18       36.09       34.40     22.29 o 
  -6   4  18      252.77      182.96     26.57 o 
  -4   4  18     1085.64     1124.16     43.25 o 
  -2   4  18       53.18       66.89     21.92 o 
   0   4  18      396.17      452.32     28.97 o 
   2   4  18       18.91       31.92     22.55 o 
 -11   5  18       44.78       44.84     36.27 o 
  -9   5  18     1167.93     1196.49     42.26 o 
  -7   5  18      135.19      159.26     25.85 o 
  -5   5  18      570.99      561.53     34.01 o 
  -3   5  18      685.77      755.64     32.51 o 
  -1   5  18       82.88       86.89     23.33 o 
   1   5  18      157.33      171.81     25.22 o 
   3   5  18       24.46       23.56     38.73 o 
 -10   6  18       51.90       58.55     29.73 o 
  -8   6  18       31.00       27.02     23.38 o 
  -6   6  18       65.04       63.15     24.58 o 
  -4   6  18       15.38       10.63     25.35 o 
  -2   6  18      255.09      288.99     26.67 o 
   0   6  18        0.10       -2.27     27.13 o 
   2   6  18      158.49      197.79     33.28 o 
  -9   7  18      204.32      267.07     29.63 o 
  -7   7  18       65.83       53.64     25.39 o 
  -5   7  18      179.12      159.27     28.22 o 
  -3   7  18      321.88      318.47     32.47 o 
  -1   7  18      490.40      522.55     81.31 o 
   1   7  18      101.73       87.63     29.49 o 
 -10   8  18        3.70       22.60     35.71 o 
  -8   8  18      188.99      180.56     41.16 o 
  -6   8  18      135.98      102.73     36.95 o 
  -4   8  18       14.99       24.76     36.72 o 
  -2   8  18       51.07       45.84     41.35 o 
   0   8  18        3.37       29.92     29.58 o 
  -9   9  18      151.16      207.57     42.45 o 
  -7   9  18       78.22       64.24     39.06 o 
  -5   9  18       82.89       80.57     39.50 o 
  -3   9  18      545.20      589.92     53.27 o 
  -1   9  18       79.65       66.41     44.04 o 
   1   9  18        3.89        6.96     30.06 o 
  -8  10  18      238.17      286.87     48.36 o 
  -6  10  18       29.25       49.12     40.34 o 
  -4  10  18        2.84       24.05     39.25 o 
  -2  10  18       90.61       46.67     42.24 o 
   0  10  18        0.46        5.56     47.15 o 
  -7  11  18        2.22       -5.26     41.06 o 
  -5  11  18       74.99      107.52     44.82 o 
  -3  11  18       77.36      107.43     45.05 o 
 -11   1  19       67.45       85.91     26.73 o 
  -9   1  19       78.48       70.60     25.99 o 
  -7   1  19       32.64       35.40     26.26 o 
  -5   1  19      639.00      594.99     38.31 o 
  -3   1  19       34.74       39.82     28.39 o 
  -1   1  19       50.82       70.98     29.35 o 
   1   1  19       19.29       26.54     29.07 o 
 -10   2  19     1039.85     1255.72     45.27 o 
  -8   2  19        0.01        9.10     25.32 o 
  -6   2  19      366.36      427.01     35.27 o 
  -4   2  19       22.12       11.35     28.39 o 
  -2   2  19       95.00      128.83     30.36 o 
   0   2  19       26.39       19.66     28.03 o 
   2   2  19      442.42      443.64     46.92 o 
 -11   3  19      350.39      335.87     47.35 o 
  -9   3  19      394.25      481.76     40.35 o 
  -7   3  19       26.68       32.57     26.34 o 
  -5   3  19      984.02      972.72     44.33 o 
  -3   3  19        0.22        6.24     27.81 o 
  -1   3  19       69.48       92.25     30.20 o 
   1   3  19       16.92       13.44     29.23 o 
 -10   4  19       43.61       56.00     36.36 o 
  -8   4  19        9.29       14.93     22.53 o 
  -6   4  19       70.73       63.07     20.67 o 
  -4   4  19       11.49       -2.76     28.85 o 
  -2   4  19      355.32      360.31     35.99 o 
   0   4  19      129.00      175.42     31.62 o 
   2   4  19        6.09       15.11     30.04 o 
  -9   5  19        4.37       -9.88     23.99 o 
  -7   5  19      103.25       94.15     25.28 o 
  -5   5  19        0.27        7.77     20.76 o 
  -3   5  19      108.89      114.62     23.33 o 
  -1   5  19      104.56       99.69     24.02 o 
   1   5  19       25.12       41.23     41.10 o 
 -10   6  19      287.72      303.59     44.15 o 
  -8   6  19        8.02        3.04     23.94 o 
  -6   6  19        7.20       21.45     24.22 o 
  -4   6  19       66.33       85.16     22.81 o 
  -2   6  19        4.44       -3.89     22.93 o 
   0   6  19       22.06       30.95     28.93 o 
  -9   7  19      259.42      321.60     30.78 o 
  -7   7  19        0.24       -6.50     24.90 o 
  -5   7  19      277.88      259.36     30.77 o 
  -3   7  19       90.12      111.08     23.99 o 
  -1   7  19       47.10       28.52     28.62 o 
  -8   8  19        2.40       25.70     36.37 o 
  -6   8  19       60.20       56.07     36.30 o 
  -4   8  19      161.95      226.81     44.33 o 
  -2   8  19      118.13      137.97     31.81 o 
  -7   9  19        4.20      -11.68     39.73 o 
  -5   9  19       42.81       28.12     39.41 o 
  -3   9  19       37.65       90.11     41.80 o 
  -6  10  19       38.09       19.91     40.88 o 
  -4  10  19      125.27      120.63     45.45 o 
 -10   0  20       24.25       53.33     38.81 o 
  -8   0  20       39.26       85.77     39.36 o 
  -6   0  20       82.79       50.72     39.09 o 
  -4   0  20        0.01       11.91     39.75 o 
  -2   0  20      485.39      524.90     56.61 o 
   0   0  20      130.08      132.01     47.55 o 
  -9   1  20       78.40       81.23     27.40 o 
  -7   1  20      118.28      109.47     28.67 o 
  -5   1  20       73.86       92.12     30.52 o 
  -3   1  20      636.17      605.10     40.72 o 
  -1   1  20       82.41      112.39     32.10 o 
 -10   2  20      117.03      154.54     30.04 o 
  -8   2  20        6.73        9.39     25.80 o 
  -6   2  20       55.69       67.19     29.06 o 
  -4   2  20        0.64        9.40     29.07 o 
  -2   2  20      190.82      221.98     33.25 o 
   0   2  20        7.93       -2.44     29.68 o 
  -9   3  20      142.38      169.93     29.22 o 
  -7   3  20        8.79       29.77     26.69 o 
  -5   3  20       86.74      131.01     31.32 o 
  -3   3  20       57.48       81.60     35.01 o 
  -1   3  20      150.57      240.77     53.54 o 
  -8   4  20       19.39       20.77     27.39 o 
  -6   4  20        3.24       14.85     28.08 o 
  -4   4  20       14.10       18.48     29.30 o 
  -2   4  20        5.77       14.17     29.87 o 
   0   4  20       27.23       29.74     31.47 o 
  -9   5  20        5.95        0.41     38.88 o 
  -7   5  20       16.85       32.72     27.40 o 
  -5   5  20        7.59       -1.13     29.20 o 
  -3   5  20     1451.25     1510.05     55.23 o 
  -1   5  20       71.64      103.07     31.93 o 
  -8   6  20       24.76        8.15     37.90 o 
  -6   6  20      194.40      191.20     44.54 o 
  -4   6  20        0.03       -0.20     29.33 o 
  -2   6  20       47.03       69.37     31.63 o 
  -7   7  20        0.08       -2.71     26.27 o 
  -5   7  20       44.46       41.57     27.58 o 
  -3   7  20      324.77      368.05     29.13 o 
  -7   1  21       95.50       87.93     29.63 o 
  -5   1  21      102.14       64.15     30.66 o 
  -3   1  21       67.69      104.07     31.11 o 
  -6   2  21      275.90      333.11     35.13 o 
  -4   2  21      842.45      966.55     76.16 o 
  -7   3  21      688.57      651.17     41.68 o 
  -5   3  21        5.28       17.01     30.61 o 
  -3   3  21      226.46      225.08     34.98 o 
  -6   4  21       50.96       54.62     30.72 o 
  -4   4  21      329.23      369.32     38.17 o 
                                                 
